# Supplementary material for: An ensemble learning approach for modeling the systems biology of drug-induced injury
Source: Biol Direct. 2021 Jan 12;16:5. doi: 10.1186/s13062-020-00288-x (PMC7805064; doi:10.1186/s13062-020-00288-x)
Supplement: Supplementary file 3 — Additional file 3. [file 13062_2020_288_MOESM3_ESM.tsv]

alaproclate	acitretin	amiodarone	danazol	dantrolene	felbamate	lapatinib	leflunomide	mexiletine	pazopanib	sunitinib	acarbose	albendazole	bicalutamide	carbamazepine	clomipramine	clozapine	diclofenac	diflunisal	diltiazem	duloxetine	erlotinib	erythromycin	etodolac	exemestane	febuxostat	fluconazole	gefitinib	isotretinoin	labetalol	nilutamide	nortriptyline	papaverine	tamoxifen	testosterone	ticlopidine	voriconazole	bromocriptine	celecoxib	chlorambucil	clofibrate	ezetimibe	fenofibrate	fluvastatin	ketoprofen	ketorolac	lovastatin	mebendazole	meloxicam	modafinil
alaproclate	1	0.21551724137931	0.207865168539326	0.146496815286624	0.133689839572193	0.52	0.166666666666667	0.177304964539007	0.313953488372093	0.126315789473684	0.164383561643836	0.159509202453988	0.153284671532847	0.198757763975155	0.196428571428571	0.377358490566038	0.142857142857143	0.456521739130435	0.192660550458716	0.292553191489362	0.240601503759398	0.161490683229814	0.264957264957265	0.285714285714286	0.131313131313131	0.156756756756757	0.227941176470588	0.21264367816092	0.139784946236559	0.296610169491525	0.201388888888889	0.271028037383178	0.214876033057851	0.323809523809524	0.161290322580645	0.23134328358209	0.211111111111111	0.191570881226054	0.12972972972973	0.445652173913043	0.370786516853933	0.26	0.448979591836735	0.176470588235294	0.378048780487805	0.293333333333333	0.221238938053097	0.246031746031746	0.125523012552301
acitretin	0.21551724137931	1	0.219251336898396	0.20625	0.142131979695431	0.245098039215686	0.148148148148148	0.162337662337662	0.354838709677419	0.0966183574879227	0.185840707964602	0.128491620111732	0.132450331125828	0.157303370786517	0.245762711864407	0.152173913043478	0.108108108108108	0.225	0.276785714285714	0.2018779342723	0.236111111111111	0.197604790419162	0.118055555555556	0.151832460732984	0.19047619047619	0.247252747252747	0.161290322580645	0.148717948717949	0.352272727272727	0.267175572519084	0.15527950310559	0.295652173913043	0.25	0.433962264150943	0.186274509803922	0.163398692810458	0.121359223300971	0.165467625899281	0.121212121212121	0.206611570247934	0.238532110091743	0.202380952380952	0.28099173553719	0.226315789473684	0.247524752475248	0.15	0.188976377952756	0.180555555555556	0.151020408163265
amiodarone	0.207865168539326	0.219251336898396	1	0.219178082191781	0.196	0.168604651162791	0.25177304964539	0.182242990654206	0.234567901234568	0.148854961832061	0.2	0.135802469135802	0.129032258064516	0.161825726141079	0.127551020408163	0.176767676767677	0.129554655870445	0.169312169312169	0.179347826086957	0.245283018867925	0.253731343283582	0.20704845814978	0.135265700483092	0.214876033057851	0.087431693989071	0.189723320158103	0.154545454545455	0.216326530612245	0.102857142857143	0.297297297297297	0.176470588235294	0.259887005649718	0.24468085106383	0.36969696969697	0.0893854748603352	0.194312796208531	0.182170542635659	0.213414634146341	0.142857142857143	0.229050279329609	0.1875	0.221238938053097	0.286516853932584	0.176245210727969	0.204819277108434	0.200854700854701	0.0975609756097561	0.232323232323232	0.148387096774194
danazol	0.146496815286624	0.20625	0.219178082191781	1	0.133047210300429	0.136986301369863	0.131672597864769	0.260115606936416	0.13013698630137	0.141630901287554	0.154135338345865	0.169902912621359	0.105263157894737	0.113636363636364	0.148148148148148	0.131428571428571	0.119266055045872	0.148148148148148	0.123456790123457	0.130268199233716	0.154255319148936	0.132701421800948	0.129943502824859	0.199074074074074	0.205882352941176	0.136752136752137	0.140625	0.119148936170213	0.18796992481203	0.151685393258427	0.136363636363636	0.261744966442953	0.14367816091954	0.208860759493671	0.25	0.154255319148936	0.163793103448276	0.214046822742475	0.134782608695652	0.170886075949367	0.115384615384615	0.169902912621359	0.121387283236994	0.253456221198157	0.145833333333333	0.160377358490566	0.217948717948718	0.123655913978495	0.16304347826087
dantrolene	0.133689839572193	0.142131979695431	0.196	0.133047210300429	1	0.131428571428571	0.296296296296296	0.19047619047619	0.125714285714286	0.187250996015936	0.202127659574468	0.118852459016393	0.136150234741784	0.168776371308017	0.178378378378378	0.155778894472362	0.179487179487179	0.165775401069519	0.156756756756757	0.180505415162455	0.158139534883721	0.168103448275862	0.120772946859903	0.145669291338583	0.0769230769230769	0.146153846153846	0.151376146788991	0.143410852713178	0.0795454545454545	0.144927536231884	0.317948717948718	0.134020618556701	0.137931034482759	0.143589743589744	0.0726256983240224	0.147465437788018	0.161538461538462	0.175595238095238	0.176706827309237	0.179347826086957	0.101604278074866	0.166666666666667	0.118811881188119	0.192156862745098	0.106741573033708	0.163179916317992	0.0776699029126214	0.181372549019608	0.157377049180328
felbamate	0.52	0.245098039215686	0.168604651162791	0.136986301369863	0.131428571428571	1	0.130044843049327	0.178294573643411	0.337837837837838	0.104972375690608	0.126168224299065	0.114649681528662	0.180327868852459	0.162337662337662	0.2	0.2	0.0853658536585366	0.348314606741573	0.221052631578947	0.224598930481283	0.227642276422764	0.161073825503356	0.229357798165138	0.229299363057325	0.0888888888888889	0.162790697674419	0.204724409448819	0.132183908045977	0.135802469135802	0.287037037037037	0.160583941605839	0.22	0.220183486238532	0.275510204081633	0.132530120481928	0.1796875	0.152542372881356	0.142307692307692	0.120689655172414	0.322222222222222	0.270588235294118	0.206896551724138	0.333333333333333	0.163841807909605	0.414285714285714	0.208053691275168	0.203883495145631	0.265486725663717	0.0944206008583691
lapatinib	0.166666666666667	0.148148148148148	0.25177304964539	0.131672597864769	0.296296296296296	0.130044843049327	1	0.173745173745174	0.172897196261682	0.328301886792453	0.267741935483871	0.135416666666667	0.203252032520325	0.225925925925926	0.167381974248927	0.218884120171674	0.217712177121771	0.208888888888889	0.201793721973094	0.245098039215686	0.246913580246914	0.425438596491228	0.11284046692607	0.193771626297578	0.0638297872340425	0.189189189189189	0.21031746031746	0.504310344827586	0.0608695652173913	0.182926829268293	0.156133828996283	0.141666666666667	0.182572614107884	0.214912280701754	0.074235807860262	0.188235294117647	0.249122807017544	0.226775956284153	0.184300341296928	0.18859649122807	0.176470588235294	0.267441860465116	0.201716738197425	0.230240549828179	0.110619469026549	0.185714285714286	0.0866141732283465	0.229166666666667	0.20414201183432
leflunomide	0.177304964539007	0.162337662337662	0.182242990654206	0.260115606936416	0.19047619047619	0.178294573643411	0.173745173745174	1	0.152671755725191	0.205741626794258	0.257510729613734	0.129353233830846	0.13953488372093	0.297752808988764	0.274074074074074	0.218543046357616	0.15	0.246376811594203	0.158620689655172	0.200854700854701	0.153409090909091	0.178010471204188	0.11377245508982	0.177884615384615	0.0869565217391304	0.155963302752294	0.184971098265896	0.180094786729858	0.0909090909090909	0.186335403726708	0.327044025157233	0.175675675675676	0.178343949044586	0.18	0.0895522388059701	0.187134502923977	0.190697674418605	0.151815181518152	0.199029126213592	0.305343511450382	0.118881118881119	0.289772727272727	0.161290322580645	0.18348623853211	0.161538461538462	0.165829145728643	0.0864197530864197	0.174698795180723	0.180769230769231
mexiletine	0.313953488372093	0.354838709677419	0.234567901234568	0.13013698630137	0.125714285714286	0.337837837837838	0.172897196261682	0.152671755725191	1	0.105555555555556	0.126760563380282	0.137254901960784	0.125984251968504	0.155844155844156	0.178217821782178	0.190909090909091	0.127388535031847	0.22680412371134	0.292134831460674	0.206349206349206	0.315789473684211	0.246376811594203	0.166666666666667	0.149700598802395	0.0659340659340659	0.275641025641026	0.169230769230769	0.232704402515723	0.109756097560976	0.289719626168224	0.17037037037037	0.174757281553398	0.269230769230769	0.441860465116279	0.107142857142857	0.171875	0.134078212290503	0.121212121212121	0.121387283236994	0.25531914893617	0.371794871794872	0.2	0.365591397849462	0.132596685082873	0.289473684210526	0.154838709677419	0.128440366972477	0.173553719008264	0.0901287553648069
pazopanib	0.126315789473684	0.0966183574879227	0.148854961832061	0.141630901287554	0.187250996015936	0.104972375690608	0.328301886792453	0.205741626794258	0.105555555555556	1	0.192307692307692	0.108870967741935	0.232323232323232	0.223684210526316	0.195652173913043	0.18974358974359	0.148760330578512	0.182795698924731	0.107692307692308	0.183453237410072	0.115555555555556	0.371859296482412	0.0833333333333333	0.158102766798419	0.0702702702702703	0.132075471698113	0.187793427230047	0.325892857142857	0.0434782608695652	0.122065727699531	0.182648401826484	0.150259067357513	0.165	0.125	0.0659340659340659	0.140909090909091	0.216	0.206686930091185	0.334841628959276	0.190217391304348	0.077720207253886	0.185344827586207	0.101449275362319	0.2	0.0994475138121547	0.181434599156118	0.0769230769230769	0.239795918367347	0.241258741258741
sunitinib	0.164383561643836	0.185840707964602	0.2	0.154135338345865	0.202127659574468	0.126168224299065	0.267741935483871	0.257510729613734	0.126760563380282	0.192307692307692	1	0.174721189591078	0.158536585365854	0.254901960784314	0.273170731707317	0.235294117647059	0.168498168498169	0.213953488372093	0.16289592760181	0.262798634812287	0.17741935483871	0.189393939393939	0.131687242798354	0.255639097744361	0.0963302752293578	0.18815331010453	0.195121951219512	0.251851851851852	0.088785046728972	0.228070175438596	0.25	0.217592592592593	0.20704845814978	0.220183486238532	0.103286384976526	0.206611570247934	0.241007194244604	0.29585798816568	0.204301075268817	0.214953271028037	0.101769911504425	0.311203319502075	0.14957264957265	0.324427480916031	0.159420289855072	0.234615384615385	0.108786610878661	0.229437229437229	0.222222222222222
acarbose	0.159509202453988	0.128491620111732	0.135802469135802	0.169902912621359	0.118852459016393	0.114649681528662	0.135416666666667	0.129353233830846	0.137254901960784	0.108870967741935	0.174721189591078	1	0.0895522388059701	0.165137614678899	0.114285714285714	0.118918918918919	0.134529147982063	0.114285714285714	0.104046242774566	0.182879377431907	0.164948453608247	0.132420091324201	0.431506849315068	0.16017316017316	0.153333333333333	0.127049180327869	0.123152709359606	0.20353982300885	0.176056338028169	0.188888888888889	0.164179104477612	0.132183908045977	0.106382978723404	0.176470588235294	0.207142857142857	0.13	0.138775510204082	0.278350515463918	0.134453781512605	0.154761904761905	0.14375	0.231527093596059	0.153409090909091	0.211206896551724	0.0875	0.133333333333333	0.317880794701987	0.0954773869346734	0.134020618556701
albendazole	0.153284671532847	0.132450331125828	0.129032258064516	0.105263157894737	0.136150234741784	0.180327868852459	0.203252032520325	0.13953488372093	0.125984251968504	0.232323232323232	0.158536585365854	0.0895522388059701	1	0.232044198895028	0.146853146853147	0.121019108280255	0.126903553299492	0.131034482758621	0.142857142857143	0.224215246636771	0.133720930232558	0.232954545454545	0.119496855345912	0.173267326732673	0.083969465648855	0.114155251141553	0.132183908045977	0.217171717171717	0.0793650793650794	0.158227848101266	0.127777777777778	0.136986301369863	0.187919463087248	0.134228187919463	0.078125	0.114285714285714	0.169811320754717	0.159863945578231	0.127358490566038	0.147887323943662	0.151515151515152	0.140625	0.146666666666667	0.157407407407407	0.134920634920635	0.160621761658031	0.0980392156862745	0.558333333333333	0.163424124513619
bicalutamide	0.198757763975155	0.157303370786517	0.161825726141079	0.113636363636364	0.168776371308017	0.162337662337662	0.225925925925926	0.297752808988764	0.155844155844156	0.223684210526316	0.254901960784314	0.165137614678899	0.232044198895028	1	0.220858895705521	0.226744186046512	0.17351598173516	0.220858895705521	0.226415094339623	0.393665158371041	0.138613861386139	0.194312796208531	0.163934426229508	0.147679324894515	0.0792682926829268	0.172268907563025	0.195876288659794	0.221238938053097	0.089171974522293	0.204419889502762	0.367816091954023	0.175438596491228	0.145945945945946	0.179190751445087	0.0949367088607595	0.133004926108374	0.189075630252101	0.167701863354037	0.217777777777778	0.285714285714286	0.140243902439024	0.302564102564103	0.182857142857143	0.20253164556962	0.163398692810458	0.151111111111111	0.103260869565217	0.174603174603175	0.184397163120567
carbamazepine	0.196428571428571	0.245762711864407	0.127551020408163	0.148148148148148	0.178378378378378	0.2	0.167381974248927	0.274074074074074	0.178217821782178	0.195652173913043	0.273170731707317	0.114285714285714	0.146853146853147	0.220858895705521	1	0.357142857142857	0.192771084337349	0.372549019607843	0.20353982300885	0.185714285714286	0.147651006711409	0.229299363057325	0.107913669064748	0.145161290322581	0.145631067961165	0.128205128205128	0.168918918918919	0.185792349726776	0.108910891089109	0.186567164179104	0.297101449275362	0.290909090909091	0.159090909090909	0.294642857142857	0.151515151515152	0.155405405405405	0.131313131313131	0.144404332129964	0.149732620320856	0.287037037037037	0.132743362831858	0.24203821656051	0.165354330708661	0.195767195767196	0.178217821782178	0.15606936416185	0.125	0.181159420289855	0.180257510729614
clomipramine	0.377358490566038	0.152173913043478	0.176767676767677	0.131428571428571	0.155778894472362	0.2	0.218884120171674	0.218543046357616	0.190909090909091	0.18974358974359	0.235294117647059	0.118918918918919	0.121019108280255	0.226744186046512	0.357142857142857	1	0.235294117647059	0.504950495049505	0.15625	0.23696682464455	0.228187919463087	0.25	0.129251700680272	0.178010471204188	0.111111111111111	0.131707317073171	0.185897435897436	0.293785310734463	0.0689655172413793	0.257352941176471	0.264900662251656	0.339130434782609	0.213235294117647	0.276422764227642	0.105263157894737	0.244897959183673	0.185929648241206	0.17921146953405	0.146464646464646	0.398148148148148	0.176470588235294	0.310126582278481	0.26984126984127	0.172413793103448	0.224299065420561	0.239766081871345	0.0985915492957746	0.215277777777778	0.12992125984252
clozapine	0.142857142857143	0.108108108108108	0.129554655870445	0.119266055045872	0.179487179487179	0.0853658536585366	0.217712177121771	0.15	0.127388535031847	0.148760330578512	0.168498168498169	0.134529147982063	0.126903553299492	0.17351598173516	0.192771084337349	0.235294117647059	1	0.2	0.121387283236994	0.185328185328185	0.16243654822335	0.167441860465116	0.0984455958549223	0.148305084745763	0.093167701863354	0.125506072874494	0.126829268292683	0.227678571428571	0.0493827160493827	0.112820512820513	0.253968253968254	0.136363636363636	0.116402116402116	0.146892655367232	0.0817610062893082	0.16243654822335	0.119047619047619	0.132930513595166	0.132780082987552	0.186746987951807	0.148148148148148	0.176744186046512	0.144444444444444	0.122529644268775	0.0858895705521472	0.136563876651982	0.0687830687830688	0.127551020408163	0.15625
diclofenac	0.456521739130435	0.225	0.169312169312169	0.148148148148148	0.165775401069519	0.348314606741573	0.208888888888889	0.246376811594203	0.22680412371134	0.182795698924731	0.213953488372093	0.114285714285714	0.131034482758621	0.220858895705521	0.372549019607843	0.504950495049505	0.2	1	0.20353982300885	0.232673267326733	0.195804195804196	0.237179487179487	0.157894736842105	0.203389830508475	0.113207547169811	0.151832460732984	0.20979020979021	0.232954545454545	0.131313131313131	0.2421875	0.269503546099291	0.224137931034483	0.204724409448819	0.260869565217391	0.151515151515152	0.257352941176471	0.166666666666667	0.140287769784173	0.137566137566138	0.447916666666667	0.254901960784314	0.282894736842105	0.321428571428571	0.195767195767196	0.416666666666667	0.282051282051282	0.142857142857143	0.234848484848485	0.145833333333333
diflunisal	0.192660550458716	0.276785714285714	0.179347826086957	0.123456790123457	0.156756756756757	0.221052631578947	0.201793721973094	0.158620689655172	0.292134831460674	0.107692307692308	0.16289592760181	0.104046242774566	0.142857142857143	0.226415094339623	0.20353982300885	0.15625	0.121387283236994	0.20353982300885	1	0.161137440758294	0.176056338028169	0.166666666666667	0.119402985074627	0.161111111111111	0.106796116504854	0.180327868852459	0.261194029850746	0.163934426229508	0.161290322580645	0.336206896551724	0.151315789473684	0.169491525423729	0.182539682539683	0.236842105263158	0.145833333333333	0.113333333333333	0.202185792349727	0.113879003558719	0.17877094972067	0.194690265486726	0.192307692307692	0.264900662251656	0.263157894736842	0.226519337016575	0.32183908045977	0.152941176470588	0.138211382113821	0.195488721804511	0.119834710743802
diltiazem	0.292553191489362	0.2018779342723	0.245283018867925	0.130268199233716	0.180505415162455	0.224598930481283	0.245098039215686	0.200854700854701	0.206349206349206	0.183453237410072	0.262798634812287	0.182879377431907	0.224215246636771	0.393665158371041	0.185714285714286	0.23696682464455	0.185328185328185	0.232673267326733	0.161137440758294	1	0.25	0.237704918032787	0.184684684684685	0.21969696969697	0.0861244019138756	0.205128205128205	0.1417004048583	0.263565891472868	0.0833333333333333	0.276190476190476	0.25764192139738	0.183962264150943	0.224299065420561	0.263681592039801	0.0985221674876847	0.15702479338843	0.206521739130435	0.275449101796407	0.178181818181818	0.26530612244898	0.196969696969697	0.345132743362832	0.259803921568627	0.196428571428571	0.181347150259067	0.221343873517787	0.129464285714286	0.208888888888889	0.181538461538462
duloxetine	0.240601503759398	0.236111111111111	0.253731343283582	0.154255319148936	0.158139534883721	0.227642276422764	0.246913580246914	0.153409090909091	0.315789473684211	0.115555555555556	0.17741935483871	0.164948453608247	0.133720930232558	0.138613861386139	0.147651006711409	0.228187919463087	0.16243654822335	0.195804195804196	0.176056338028169	0.25	1	0.237569060773481	0.193548387096774	0.22	0.120300751879699	0.280612244897959	0.2	0.271794871794872	0.1171875	0.310344827586207	0.160220994475138	0.262773722627737	0.23489932885906	0.353846153846154	0.141732283464567	0.303225806451613	0.220095693779904	0.183673469387755	0.138888888888889	0.223021582733813	0.223076923076923	0.27683615819209	0.251748251748252	0.178899082568807	0.181102362204724	0.228723404255319	0.136363636363636	0.175757575757576	0.172413793103448
erlotinib	0.161490683229814	0.197604790419162	0.20704845814978	0.132701421800948	0.168103448275862	0.161073825503356	0.425438596491228	0.178010471204188	0.246376811594203	0.371859296482412	0.189393939393939	0.132420091324201	0.232954545454545	0.194312796208531	0.229299363057325	0.25	0.167441860465116	0.237179487179487	0.166666666666667	0.237704918032787	0.237569060773481	1	0.112903225806452	0.182222222222222	0.062111801242236	0.18695652173913	0.170984455958549	0.607142857142857	0.0645161290322581	0.184357541899441	0.214659685863874	0.167664670658683	0.312101910828025	0.27741935483871	0.0705128205128205	0.137055837563452	0.209606986899563	0.182108626198083	0.150214592274678	0.215189873417722	0.222972972972973	0.227722772277228	0.240740740740741	0.177215189873418	0.154362416107383	0.193396226415094	0.0765027322404372	0.285714285714286	0.163120567375887
erythromycin	0.264957264957265	0.118055555555556	0.135265700483092	0.129943502824859	0.120772946859903	0.229357798165138	0.11284046692607	0.11377245508982	0.166666666666667	0.0833333333333333	0.131687242798354	0.431506849315068	0.119496855345912	0.163934426229508	0.107913669064748	0.129251700680272	0.0984455958549223	0.157894736842105	0.119402985074627	0.184684684684685	0.193548387096774	0.112903225806452	1	0.201058201058201	0.157894736842105	0.125	0.126506024096386	0.184615384615385	0.135135135135135	0.193103448275862	0.135294117647059	0.122302158273381	0.0986842105263158	0.160583941605839	0.230769230769231	0.107784431137725	0.138755980861244	0.173758865248227	0.111650485436893	0.214285714285714	0.224137931034483	0.222222222222222	0.2	0.182266009852217	0.146551724137931	0.156756756756757	0.385964912280702	0.113207547169811	0.111538461538462
etodolac	0.285714285714286	0.151832460732984	0.214876033057851	0.199074074074074	0.145669291338583	0.229299363057325	0.193771626297578	0.177884615384615	0.149700598802395	0.158102766798419	0.255639097744361	0.16017316017316	0.173267326732673	0.147679324894515	0.145161290322581	0.178010471204188	0.148305084745763	0.203389830508475	0.161111111111111	0.21969696969697	0.22	0.182222222222222	0.201058201058201	1	0.123529411764706	0.191056910569106	0.2	0.188524590163934	0.0946745562130177	0.221052631578947	0.155963302752294	0.201117318435754	0.284090909090909	0.184782608695652	0.154320987654321	0.161904761904762	0.274678111587983	0.270358306188925	0.152	0.247058823529412	0.148571428571429	0.240740740740741	0.201086956521739	0.3	0.207547169811321	0.318840579710145	0.185792349726776	0.262032085561497	0.171717171717172
exemestane	0.131313131313131	0.19047619047619	0.087431693989071	0.205882352941176	0.0769230769230769	0.0888888888888889	0.0638297872340425	0.0869565217391304	0.0659340659340659	0.0702702702702703	0.0963302752293578	0.153333333333333	0.083969465648855	0.0792682926829268	0.145631067961165	0.111111111111111	0.093167701863354	0.113207547169811	0.106796116504854	0.0861244019138756	0.120300751879699	0.062111801242236	0.157894736842105	0.123529411764706	1	0.0760869565217391	0.0863309352517986	0.0714285714285714	0.5	0.122950819672131	0.0827586206896552	0.16504854368932	0.0916666666666667	0.149532710280374	0.672727272727273	0.0797101449275362	0.0802139037433155	0.109022556390977	0.0662983425414365	0.147058823529412	0.104166666666667	0.145695364238411	0.0956521739130435	0.172413793103448	0.127906976744186	0.105590062111801	0.386363636363636	0.1015625	0.0858369098712446
febuxostat	0.156756756756757	0.247252747252747	0.189723320158103	0.136752136752137	0.146153846153846	0.162790697674419	0.189189189189189	0.155963302752294	0.275641025641026	0.132075471698113	0.18815331010453	0.127049180327869	0.114155251141553	0.172268907563025	0.128205128205128	0.131707317073171	0.125506072874494	0.151832460732984	0.180327868852459	0.205128205128205	0.280612244897959	0.18695652173913	0.125	0.191056910569106	0.0760869565217391	1	0.15	0.192771084337349	0.0909090909090909	0.201005025125628	0.151111111111111	0.144329896907216	0.207253886010363	0.216216216216216	0.0898876404494382	0.178403755868545	0.173745173745174	0.171091445427729	0.143410852713178	0.164893617021277	0.195402298850575	0.165254237288136	0.225806451612903	0.186046511627907	0.16374269005848	0.171548117154812	0.114427860696517	0.140845070422535	0.199324324324324
fluconazole	0.227941176470588	0.161290322580645	0.154545454545455	0.140625	0.151376146788991	0.204724409448819	0.21031746031746	0.184971098265896	0.169230769230769	0.187793427230047	0.195121951219512	0.123152709359606	0.132183908045977	0.195876288659794	0.168918918918919	0.185897435897436	0.126829268292683	0.20979020979021	0.261194029850746	0.1417004048583	0.2	0.170984455958549	0.126506024096386	0.2	0.0863309352517986	0.15	1	0.19047619047619	0.106870229007634	0.230769230769231	0.164835164835165	0.182432432432432	0.184713375796178	0.210884353741497	0.0888888888888889	0.2	0.58641975308642	0.151315789473684	0.203883495145631	0.202797202797203	0.125874125874126	0.225806451612903	0.190789473684211	0.199074074074074	0.1875	0.194871794871795	0.10625	0.202453987730061	0.153558052434457
gefitinib	0.21264367816092	0.148717948717949	0.216326530612245	0.119148936170213	0.143410852713178	0.132183908045977	0.504310344827586	0.180094786729858	0.232704402515723	0.325892857142857	0.251851851851852	0.20353982300885	0.217171717171717	0.221238938053097	0.185792349726776	0.293785310734463	0.227678571428571	0.232954545454545	0.163934426229508	0.263565891472868	0.271794871794872	0.607142857142857	0.184615384615385	0.188524590163934	0.0714285714285714	0.192771084337349	0.19047619047619	1	0.0617977528089888	0.197969543147208	0.196261682242991	0.158730158730159	0.263736263736264	0.261363636363636	0.0852272727272727	0.175355450236967	0.238683127572016	0.23125	0.149606299212598	0.227272727272727	0.227544910179641	0.295238095238095	0.222826086956522	0.212	0.113636363636364	0.188841201716738	0.105	0.237113402061856	0.157894736842105
isotretinoin	0.139784946236559	0.352272727272727	0.102857142857143	0.18796992481203	0.0795454545454545	0.135802469135802	0.0608695652173913	0.0909090909090909	0.109756097560976	0.0434782608695652	0.088785046728972	0.176056338028169	0.0793650793650794	0.089171974522293	0.108910891089109	0.0689655172413793	0.0493827160493827	0.131313131313131	0.161290322580645	0.0833333333333333	0.1171875	0.0645161290322581	0.135135135135135	0.0946745562130177	0.5	0.0909090909090909	0.106870229007634	0.0617977528089888	1	0.149122807017544	0.0863309352517986	0.128712871287129	0.0775862068965517	0.17	0.482758620689655	0.075187969924812	0.0828729281767956	0.0905660377358491	0.0564971751412429	0.144329896907216	0.123595505617978	0.136054421768707	0.121495327102804	0.178571428571429	0.166666666666667	0.0955414012738854	0.380952380952381	0.10655737704918	0.0833333333333333
labetalol	0.296610169491525	0.267175572519084	0.297297297297297	0.151685393258427	0.144927536231884	0.287037037037037	0.182926829268293	0.186335403726708	0.289719626168224	0.122065727699531	0.228070175438596	0.188888888888889	0.158227848101266	0.204419889502762	0.186567164179104	0.257352941176471	0.112820512820513	0.2421875	0.336206896551724	0.276190476190476	0.310344827586207	0.184357541899441	0.193103448275862	0.221052631578947	0.122950819672131	0.201005025125628	0.230769230769231	0.197969543147208	0.149122807017544	1	0.18562874251497	0.288	0.237410071942446	0.378151260504202	0.146551724137931	0.258278145695364	0.246153846153846	0.24907063197026	0.135922330097087	0.362068965517241	0.166666666666667	0.407894736842105	0.274809160305344	0.200980392156863	0.352941176470588	0.23728813559322	0.124137931034483	0.255172413793103	0.13953488372093
nilutamide	0.201388888888889	0.15527950310559	0.176470588235294	0.136363636363636	0.317948717948718	0.160583941605839	0.156133828996283	0.327044025157233	0.17037037037037	0.182648401826484	0.25	0.164179104477612	0.127777777777778	0.367816091954023	0.297101449275362	0.264900662251656	0.253968253968254	0.269503546099291	0.151315789473684	0.25764192139738	0.160220994475138	0.214659685863874	0.135294117647059	0.155963302752294	0.0827586206896552	0.151111111111111	0.164835164835165	0.196261682242991	0.0863309352517986	0.18562874251497	1	0.167741935483871	0.177914110429448	0.179487179487179	0.0851063829787234	0.153846153846154	0.153508771929825	0.178807947019868	0.181395348837209	0.289855072463768	0.151724137931034	0.292817679558011	0.198717948717949	0.193693693693694	0.17037037037037	0.189054726368159	0.0958083832335329	0.174418604651163	0.154411764705882
nortriptyline	0.271028037383178	0.295652173913043	0.259887005649718	0.261744966442953	0.134020618556701	0.22	0.141666666666667	0.175675675675676	0.174757281553398	0.150259067357513	0.217592592592593	0.132183908045977	0.136986301369863	0.175438596491228	0.290909090909091	0.339130434782609	0.136363636363636	0.224137931034483	0.169491525423729	0.183962264150943	0.262773722627737	0.167664670658683	0.122302158273381	0.201117318435754	0.16504854368932	0.144329896907216	0.182432432432432	0.158730158730159	0.128712871287129	0.288	0.167741935483871	1	0.2109375	0.455445544554455	0.171717171717172	0.272058823529412	0.183246073298429	0.20377358490566	0.148148148148148	0.281818181818182	0.101694915254237	0.22360248447205	0.2	0.239130434782609	0.247422680412371	0.216867469879518	0.123076923076923	0.25	0.168776371308017
papaverine	0.214876033057851	0.25	0.24468085106383	0.14367816091954	0.137931034482759	0.220183486238532	0.182572614107884	0.178343949044586	0.269230769230769	0.165	0.20704845814978	0.106382978723404	0.187919463087248	0.145945945945946	0.159090909090909	0.213235294117647	0.116402116402116	0.204724409448819	0.182539682539683	0.224299065420561	0.23489932885906	0.312101910828025	0.0986842105263158	0.284090909090909	0.0916666666666667	0.207253886010363	0.184713375796178	0.263736263736264	0.0775862068965517	0.237410071942446	0.177914110429448	0.2109375	1	0.35042735042735	0.0854700854700855	0.179487179487179	0.209183673469388	0.170212765957447	0.134328358208955	0.216	0.194915254237288	0.216374269005848	0.308943089430894	0.238341968911917	0.245283018867925	0.33125	0.0753424657534247	0.303703703703704	0.111969111969112
tamoxifen	0.323809523809524	0.433962264150943	0.36969696969697	0.208860759493671	0.143589743589744	0.275510204081633	0.214912280701754	0.18	0.441860465116279	0.125	0.220183486238532	0.176470588235294	0.134228187919463	0.179190751445087	0.294642857142857	0.276422764227642	0.146892655367232	0.260869565217391	0.236842105263158	0.263681592039801	0.353846153846154	0.27741935483871	0.160583941605839	0.184782608695652	0.149532710280374	0.216216216216216	0.210884353741497	0.261363636363636	0.17	0.378151260504202	0.179487179487179	0.455445544554455	0.35042735042735	1	0.166666666666667	0.230769230769231	0.186528497409326	0.205992509363296	0.128205128205128	0.309090909090909	0.266666666666667	0.282051282051282	0.390909090909091	0.222222222222222	0.278350515463918	0.21301775147929	0.146153846153846	0.244444444444444	0.161825726141079
testosterone	0.161290322580645	0.186274509803922	0.0893854748603352	0.25	0.0726256983240224	0.132530120481928	0.074235807860262	0.0895522388059701	0.107142857142857	0.0659340659340659	0.103286384976526	0.207142857142857	0.078125	0.0949367088607595	0.151515151515152	0.105263157894737	0.0817610062893082	0.151515151515152	0.145833333333333	0.0985221674876847	0.141732283464567	0.0705128205128205	0.230769230769231	0.154320987654321	0.672727272727273	0.0898876404494382	0.0888888888888889	0.0852272727272727	0.482758620689655	0.146551724137931	0.0851063829787234	0.171717171717172	0.0854700854700855	0.166666666666667	1	0.0984848484848485	0.0879120879120879	0.127906976744186	0.0617977528089888	0.189473684210526	0.146067415730337	0.190140845070423	0.12962962962963	0.212121212121212	0.177215189873418	0.137254901960784	0.45679012345679	0.096	0.0921052631578947
ticlopidine	0.23134328358209	0.163398692810458	0.194312796208531	0.154255319148936	0.147465437788018	0.1796875	0.188235294117647	0.187134502923977	0.171875	0.140909090909091	0.206611570247934	0.13	0.114285714285714	0.133004926108374	0.155405405405405	0.244897959183673	0.16243654822335	0.257352941176471	0.113333333333333	0.15702479338843	0.303225806451613	0.137055837563452	0.107784431137725	0.161904761904762	0.0797101449275362	0.178403755868545	0.2	0.175355450236967	0.075187969924812	0.258278145695364	0.153846153846154	0.272058823529412	0.179487179487179	0.230769230769231	0.0984848484848485	1	0.169724770642202	0.171717171717172	0.138888888888889	0.205673758865248	0.160583941605839	0.234972677595628	0.226027397260274	0.17351598173516	0.171875	0.166666666666667	0.0802469135802469	0.175757575757576	0.16793893129771
voriconazole	0.211111111111111	0.121359223300971	0.182170542635659	0.163793103448276	0.161538461538462	0.152542372881356	0.249122807017544	0.190697674418605	0.134078212290503	0.216	0.241007194244604	0.138775510204082	0.169811320754717	0.189075630252101	0.131313131313131	0.185929648241206	0.119047619047619	0.166666666666667	0.202185792349727	0.206521739130435	0.220095693779904	0.209606986899563	0.138755980861244	0.274678111587983	0.0802139037433155	0.173745173745174	0.58641975308642	0.238683127572016	0.0828729281767956	0.246153846153846	0.153508771929825	0.183246073298429	0.209183673469388	0.186528497409326	0.0879120879120879	0.169724770642202	1	0.211480362537764	0.210526315789474	0.205405405405405	0.121693121693122	0.256756756756757	0.18974358974359	0.220472440944882	0.166666666666667	0.279279279279279	0.106796116504854	0.247474747474747	0.158064516129032
bromocriptine	0.191570881226054	0.165467625899281	0.213414634146341	0.214046822742475	0.175595238095238	0.142307692307692	0.226775956284153	0.151815181518152	0.121212121212121	0.206686930091185	0.29585798816568	0.278350515463918	0.159863945578231	0.167701863354037	0.144404332129964	0.17921146953405	0.132930513595166	0.140287769784173	0.113879003558719	0.275449101796407	0.183673469387755	0.182108626198083	0.173758865248227	0.270358306188925	0.109022556390977	0.171091445427729	0.151315789473684	0.23125	0.0905660377358491	0.24907063197026	0.178807947019868	0.20377358490566	0.170212765957447	0.205992509363296	0.127906976744186	0.171717171717172	0.211480362537764	1	0.156342182890855	0.192452830188679	0.109090909090909	0.252525252525253	0.152482269503546	0.279365079365079	0.134099616858238	0.208333333333333	0.16304347826087	0.223021582733813	0.21832884097035
celecoxib	0.12972972972973	0.121212121212121	0.142857142857143	0.134782608695652	0.176706827309237	0.120689655172414	0.184300341296928	0.199029126213592	0.121387283236994	0.334841628959276	0.204301075268817	0.134453781512605	0.127358490566038	0.217777777777778	0.149732620320856	0.146464646464646	0.132780082987552	0.137566137566138	0.17877094972067	0.178181818181818	0.138888888888889	0.150214592274678	0.111650485436893	0.152	0.0662983425414365	0.143410852713178	0.203883495145631	0.149606299212598	0.0564971751412429	0.135922330097087	0.181395348837209	0.148148148148148	0.134328358208955	0.128205128205128	0.0617977528089888	0.138888888888889	0.210526315789474	0.156342182890855	1	0.16304347826087	0.0740740740740741	0.179039301310044	0.103960396039604	0.199203187250996	0.108571428571429	0.15546218487395	0.0895522388059701	0.144230769230769	0.174496644295302
chlorambucil	0.445652173913043	0.206611570247934	0.229050279329609	0.170886075949367	0.179347826086957	0.322222222222222	0.18859649122807	0.305343511450382	0.25531914893617	0.190217391304348	0.214953271028037	0.154761904761905	0.147887323943662	0.285714285714286	0.287037037037037	0.398148148148148	0.186746987951807	0.447916666666667	0.194690265486726	0.26530612244898	0.223021582733813	0.215189873417722	0.214285714285714	0.247058823529412	0.147058823529412	0.164893617021277	0.202797202797203	0.227272727272727	0.144329896907216	0.362068965517241	0.289855072463768	0.281818181818182	0.216	0.309090909090909	0.189473684210526	0.205673758865248	0.205405405405405	0.192452830188679	0.16304347826087	1	0.221153846153846	0.39568345323741	0.278260869565217	0.229508196721311	0.325842696629214	0.275641025641026	0.172131147540984	0.236641221374046	0.136929460580913
clofibrate	0.370786516853933	0.238532110091743	0.1875	0.115384615384615	0.101604278074866	0.270588235294118	0.176470588235294	0.118881118881119	0.371794871794872	0.077720207253886	0.101769911504425	0.14375	0.151515151515152	0.140243902439024	0.132743362831858	0.176470588235294	0.148148148148148	0.254901960784314	0.192307692307692	0.196969696969697	0.223076923076923	0.222972972972973	0.224137931034483	0.148571428571429	0.104166666666667	0.195402298850575	0.125874125874126	0.227544910179641	0.123595505617978	0.166666666666667	0.151724137931034	0.101694915254237	0.194915254237288	0.266666666666667	0.146067415730337	0.160583941605839	0.121693121693122	0.109090909090909	0.0740740740740741	0.221153846153846	1	0.158227848101266	0.7	0.103092783505155	0.229885057471264	0.139393939393939	0.189189189189189	0.161538461538462	0.0823045267489712
ezetimibe	0.26	0.202380952380952	0.221238938053097	0.169902912621359	0.166666666666667	0.206896551724138	0.267441860465116	0.289772727272727	0.2	0.185344827586207	0.311203319502075	0.231527093596059	0.140625	0.302564102564103	0.24203821656051	0.310126582278481	0.176744186046512	0.282894736842105	0.264900662251656	0.345132743362832	0.27683615819209	0.227722772277228	0.222222222222222	0.240740740740741	0.145695364238411	0.165254237288136	0.225806451612903	0.295238095238095	0.136054421768707	0.407894736842105	0.292817679558011	0.22360248447205	0.216374269005848	0.282051282051282	0.190140845070423	0.234972677595628	0.256756756756757	0.252525252525253	0.179039301310044	0.39568345323741	0.158227848101266	1	0.23780487804878	0.265765765765766	0.208333333333333	0.24390243902439	0.170588235294118	0.211111111111111	0.166077738515901
fenofibrate	0.448979591836735	0.28099173553719	0.286516853932584	0.121387283236994	0.118811881188119	0.333333333333333	0.201716738197425	0.161290322580645	0.365591397849462	0.101449275362319	0.14957264957265	0.153409090909091	0.146666666666667	0.182857142857143	0.165354330708661	0.26984126984127	0.144444444444444	0.321428571428571	0.263157894736842	0.259803921568627	0.251748251748252	0.240740740740741	0.2	0.201086956521739	0.0956521739130435	0.225806451612903	0.190789473684211	0.222826086956522	0.121495327102804	0.274809160305344	0.198717948717949	0.2	0.308943089430894	0.390909090909091	0.12962962962963	0.226027397260274	0.18974358974359	0.152482269503546	0.103960396039604	0.278260869565217	0.7	0.23780487804878	1	0.147058823529412	0.380434782608696	0.230769230769231	0.169230769230769	0.266666666666667	0.101167315175097
fluvastatin	0.176470588235294	0.226315789473684	0.176245210727969	0.253456221198157	0.192156862745098	0.163841807909605	0.230240549828179	0.18348623853211	0.132596685082873	0.2	0.324427480916031	0.211206896551724	0.157407407407407	0.20253164556962	0.195767195767196	0.172413793103448	0.122529644268775	0.195767195767196	0.226519337016575	0.196428571428571	0.178899082568807	0.177215189873418	0.182266009852217	0.3	0.172413793103448	0.186046511627907	0.199074074074074	0.212	0.178571428571429	0.200980392156863	0.193693693693694	0.239130434782609	0.238341968911917	0.222222222222222	0.212121212121212	0.17351598173516	0.220472440944882	0.279365079365079	0.199203187250996	0.229508196721311	0.103092783505155	0.265765765765766	0.147058823529412	1	0.171428571428571	0.3	0.236559139784946	0.220588235294118	0.195364238410596
ketoprofen	0.378048780487805	0.247524752475248	0.204819277108434	0.145833333333333	0.106741573033708	0.414285714285714	0.110619469026549	0.161538461538462	0.289473684210526	0.0994475138121547	0.159420289855072	0.0875	0.134920634920635	0.163398692810458	0.178217821782178	0.224299065420561	0.0858895705521472	0.416666666666667	0.32183908045977	0.181347150259067	0.181102362204724	0.154362416107383	0.146551724137931	0.207547169811321	0.127906976744186	0.16374269005848	0.1875	0.113636363636364	0.166666666666667	0.352941176470588	0.17037037037037	0.247422680412371	0.245283018867925	0.278350515463918	0.177215189873418	0.171875	0.166666666666667	0.134099616858238	0.108571428571429	0.325842696629214	0.229885057471264	0.208333333333333	0.380434782608696	0.171428571428571	1	0.287769784172662	0.138888888888889	0.302752293577982	0.109170305676856
ketorolac	0.293333333333333	0.15	0.200854700854701	0.160377358490566	0.163179916317992	0.208053691275168	0.185714285714286	0.165829145728643	0.154838709677419	0.181434599156118	0.234615384615385	0.133333333333333	0.160621761658031	0.151111111111111	0.15606936416185	0.239766081871345	0.136563876651982	0.282051282051282	0.152941176470588	0.221343873517787	0.228723404255319	0.193396226415094	0.156756756756757	0.318840579710145	0.105590062111801	0.171548117154812	0.194871794871795	0.188841201716738	0.0955414012738854	0.23728813559322	0.189054726368159	0.216867469879518	0.33125	0.21301775147929	0.137254901960784	0.166666666666667	0.279279279279279	0.208333333333333	0.15546218487395	0.275641025641026	0.139393939393939	0.24390243902439	0.230769230769231	0.3	0.287769784172662	1	0.146067415730337	0.296511627906977	0.15916955017301
lovastatin	0.221238938053097	0.188976377952756	0.0975609756097561	0.217948717948718	0.0776699029126214	0.203883495145631	0.0866141732283465	0.0864197530864197	0.128440366972477	0.0769230769230769	0.108786610878661	0.317880794701987	0.0980392156862745	0.103260869565217	0.125	0.0985915492957746	0.0687830687830688	0.142857142857143	0.138211382113821	0.129464285714286	0.136363636363636	0.0765027322404372	0.385964912280702	0.185792349726776	0.386363636363636	0.114427860696517	0.10625	0.105	0.380952380952381	0.124137931034483	0.0958083832335329	0.123076923076923	0.0753424657534247	0.146153846153846	0.45679012345679	0.0802469135802469	0.106796116504854	0.16304347826087	0.0895522388059701	0.172131147540984	0.189189189189189	0.170588235294118	0.169230769230769	0.236559139784946	0.138888888888889	0.146067415730337	1	0.0986842105263158	0.08984375
mebendazole	0.246031746031746	0.180555555555556	0.232323232323232	0.123655913978495	0.181372549019608	0.265486725663717	0.229166666666667	0.174698795180723	0.173553719008264	0.239795918367347	0.229437229437229	0.0954773869346734	0.558333333333333	0.174603174603175	0.181159420289855	0.215277777777778	0.127551020408163	0.234848484848485	0.195488721804511	0.208888888888889	0.175757575757576	0.285714285714286	0.113207547169811	0.262032085561497	0.1015625	0.140845070422535	0.202453987730061	0.237113402061856	0.10655737704918	0.255172413793103	0.174418604651163	0.25	0.303703703703704	0.244444444444444	0.096	0.175757575757576	0.247474747474747	0.223021582733813	0.144230769230769	0.236641221374046	0.161538461538462	0.211111111111111	0.266666666666667	0.220588235294118	0.302752293577982	0.296511627906977	0.0986842105263158	1	0.173228346456693
meloxicam	0.125523012552301	0.151020408163265	0.148387096774194	0.16304347826087	0.157377049180328	0.0944206008583691	0.20414201183432	0.180769230769231	0.0901287553648069	0.241258741258741	0.222222222222222	0.134020618556701	0.163424124513619	0.184397163120567	0.180257510729614	0.12992125984252	0.15625	0.145833333333333	0.119834710743802	0.181538461538462	0.172413793103448	0.163120567375887	0.111538461538462	0.171717171717172	0.0858369098712446	0.199324324324324	0.153558052434457	0.157894736842105	0.0833333333333333	0.13953488372093	0.154411764705882	0.168776371308017	0.111969111969112	0.161825726141079	0.0921052631578947	0.16793893129771	0.158064516129032	0.21832884097035	0.174496644295302	0.136929460580913	0.0823045267489712	0.166077738515901	0.101167315175097	0.195364238410596	0.109170305676856	0.15916955017301	0.08984375	0.173228346456693	1
modafinil	0.294736842105263	0.182608695652174	0.173184357541899	0.10062893081761	0.162921348314607	0.313253012048193	0.170403587443946	0.183823529411765	0.241379310344828	0.14207650273224	0.162790697674419	0.108433734939759	0.16793893129771	0.236842105263158	0.194444444444444	0.21551724137931	0.119760479041916	0.264705882352941	0.225490196078431	0.214285714285714	0.167883211678832	0.130434782608696	0.125984251968504	0.160919540229885	0.114583333333333	0.154696132596685	0.2	0.131868131868132	0.122222222222222	0.233333333333333	0.2	0.259615384615385	0.224137931034483	0.264150943396226	0.10752688172043	0.194029850746269	0.17032967032967	0.133333333333333	0.165714285714286	0.267326732673267	0.158415841584158	0.210526315789474	0.268518518518519	0.168478260869565	0.333333333333333	0.219354838709677	0.108333333333333	0.277310924369748	0.137931034482759
naproxen	0.41025641025641	0.351648351648352	0.238993710691824	0.132867132867133	0.127906976744186	0.476923076923077	0.153488372093023	0.174603174603175	0.439393939393939	0.113636363636364	0.161764705882353	0.103225806451613	0.15702479338843	0.166666666666667	0.208333333333333	0.242718446601942	0.10126582278481	0.432098765432099	0.302325581395349	0.243093922651934	0.300884955752212	0.233576642335766	0.171171171171171	0.227272727272727	0.146341463414634	0.225	0.201612903225806	0.176829268292683	0.173333333333333	0.323529411764706	0.192307692307692	0.229166666666667	0.357894736842105	0.375	0.2	0.195121951219512	0.15606936416185	0.135658914728682	0.11046511627907	0.337209302325581	0.368421052631579	0.248175182481752	0.441860465116279	0.188235294117647	0.583333333333333	0.257142857142857	0.16504854368932	0.275229357798165	0.100877192982456
nifedipine	0.251533742331288	0.205555555555556	0.202479338842975	0.185185185185185	0.205020920502092	0.20253164556962	0.167235494880546	0.192118226600985	0.166666666666667	0.141732283464567	0.216911764705882	0.204545454545455	0.147058823529412	0.174672489082969	0.213872832369942	0.240223463687151	0.165217391304348	0.265060240963855	0.138121546961326	0.24124513618677	0.205	0.184684684684685	0.185185185185185	0.235807860262009	0.167701863354037	0.169354838709677	0.140845070422535	0.190871369294606	0.166666666666667	0.237837837837838	0.257575757575758	0.239766081871345	0.186170212765957	0.25	0.187096774193548	0.175609756097561	0.15748031496063	0.236421725239617	0.144578313253012	0.314465408805031	0.151162790697674	0.274038461538462	0.204419889502762	0.270386266094421	0.203821656050955	0.227272727272727	0.222857142857143	0.201030927835052	0.157718120805369
oxaprozin	0.191860465116279	0.153439153439153	0.226890756302521	0.168181818181818	0.235042735042735	0.164634146341463	0.203508771929825	0.162679425837321	0.144578313253012	0.13671875	0.1985559566787	0.122362869198312	0.124401913875598	0.158798283261803	0.128342245989305	0.155440414507772	0.116182572614108	0.192090395480226	0.189655172413793	0.167883211678832	0.157894736842105	0.137931034482759	0.125	0.273542600896861	0.105263157894737	0.222689075630252	0.161904761904762	0.120622568093385	0.109090909090909	0.179487179487179	0.141552511415525	0.145161290322581	0.191489361702128	0.167567567567568	0.128048780487805	0.130841121495327	0.209016393442623	0.186544342507645	0.16260162601626	0.2	0.124293785310734	0.1875	0.171122994652406	0.258474576271186	0.19496855345912	0.266355140186916	0.12565445026178	0.187817258883249	0.164983164983165
perphenazine	0.242424242424242	0.134615384615385	0.162037037037037	0.136842105263158	0.158878504672897	0.145038167938931	0.237704918032787	0.181286549707602	0.1640625	0.201923076923077	0.217573221757322	0.153846153846154	0.190184049079755	0.286516853932584	0.25	0.433070866141732	0.280898876404494	0.317829457364341	0.136986301369863	0.328571428571429	0.175438596491228	0.21195652173913	0.15	0.119815668202765	0.0882352941176471	0.146788990825688	0.16	0.327956989247312	0.0757575757575758	0.18125	0.229411764705882	0.211267605633803	0.14375	0.198630136986301	0.107692307692308	0.210843373493976	0.149321266968326	0.180272108843537	0.166666666666667	0.270676691729323	0.17910447761194	0.236263736263736	0.178807947019868	0.153153153153153	0.137404580152672	0.161616161616162	0.0943396226415094	0.16969696969697	0.159695817490494
pioglitazone	0.284023668639053	0.191709844559585	0.256198347107438	0.14957264957265	0.157692307692308	0.23780487804878	0.25886524822695	0.175115207373272	0.239263803680982	0.16988416988417	0.278810408921933	0.168067226890756	0.204878048780488	0.210300429184549	0.149484536082474	0.217616580310881	0.16597510373444	0.218579234972678	0.171122994652406	0.338709677419355	0.309278350515464	0.232142857142857	0.17910447761194	0.383177570093458	0.0923913043478261	0.246913580246914	0.190697674418605	0.260504201680672	0.0833333333333333	0.294117647058824	0.201834862385321	0.184210526315789	0.325842696629214	0.288135593220339	0.106741573033708	0.186915887850467	0.263374485596708	0.277955271565495	0.1640625	0.247191011235955	0.205714285714286	0.323809523809524	0.283333333333333	0.245967741935484	0.209580838323353	0.328638497652582	0.129353233830846	0.255102040816327	0.173770491803279
piroxicam	0.148648648648649	0.135593220338983	0.183391003460208	0.132841328413284	0.168965517241379	0.126168224299065	0.228125	0.176706827309237	0.105990783410138	0.291666666666667	0.256578947368421	0.120567375886525	0.223175965665236	0.203007518796992	0.180995475113122	0.202643171806167	0.16	0.191780821917808	0.13215859030837	0.213114754098361	0.163346613545817	0.207692307692308	0.104417670682731	0.188612099644128	0.081447963800905	0.144295302013423	0.185483870967742	0.198581560283688	0.0688073394495413	0.191489361702128	0.162790697674419	0.184684684684685	0.191304347826087	0.182222222222222	0.0730593607305936	0.158730158730159	0.197916666666667	0.226890756302521	0.20863309352518	0.187214611872146	0.0826086956521739	0.210727969348659	0.139830508474576	0.200692041522491	0.142857142857143	0.220532319391635	0.0860655737704918	0.279279279279279	0.370242214532872
pravastatin	0.210084033613445	0.217054263565891	0.0947867298578199	0.202453987730061	0.0754716981132075	0.192660550458716	0.0804597701149425	0.0898203592814371	0.121739130434783	0.0697674418604651	0.110655737704918	0.339869281045752	0.0943396226415094	0.117647058823529	0.111111111111111	0.0945945945945946	0.0666666666666667	0.145038167938931	0.131782945736434	0.131004366812227	0.124223602484472	0.0740740740740741	0.366666666666667	0.17989417989418	0.347368421052632	0.121951219512195	0.0958083832335329	0.101941747572816	0.418604651162791	0.134228187919463	0.111764705882353	0.109489051094891	0.0723684210526316	0.139705882352941	0.409090909090909	0.0773809523809524	0.0985915492957746	0.163701067615658	0.0869565217391304	0.1640625	0.179487179487179	0.17816091954023	0.17037037037037	0.242105263157895	0.141592920353982	0.141304347826087	0.901234567901235	0.0949367088607595	0.0877862595419847
procarbazine	0.247311827956989	0.216981132075472	0.166666666666667	0.0909090909090909	0.197604790419162	0.291139240506329	0.159817351598174	0.203125	0.2625	0.10989010989011	0.191176470588235	0.10625	0.158730158730159	0.175324675324675	0.207920792079208	0.185840707964602	0.111111111111111	0.22	0.216494845360825	0.166666666666667	0.16793893129771	0.129032258064516	0.133333333333333	0.133720930232558	0.0869565217391304	0.128491620111732	0.148148148148148	0.111731843575419	0.105882352941176	0.305555555555556	0.21969696969697	0.203883495145631	0.163793103448276	0.20952380952381	0.103448275862069	0.254098360655738	0.131868131868132	0.132575757575758	0.112994350282486	0.273684210526316	0.170212765957447	0.25531914893617	0.238095238095238	0.142857142857143	0.278481012658228	0.181818181818182	0.0862068965517241	0.25	0.117391304347826
pyrimethamine	0.22962962962963	0.11875	0.15	0.141361256544503	0.173708920187793	0.151515151515152	0.240816326530612	0.179190751445087	0.143939393939394	0.272727272727273	0.186234817813765	0.0861244019138756	0.209876543209877	0.178571428571429	0.154362416107383	0.243243243243243	0.133004926108374	0.219858156028369	0.166666666666667	0.16597510373444	0.134078212290503	0.243093922651934	0.0751445086705202	0.225	0.0563380281690141	0.150684931506849	0.171428571428571	0.238805970149254	0.0510948905109489	0.157575757575758	0.185393258426966	0.208333333333333	0.201298701298701	0.149350649350649	0.0579710144927536	0.187134502923977	0.28	0.179054054054054	0.193236714975845	0.204225352112676	0.142857142857143	0.158163265306122	0.216216216216216	0.23444976076555	0.161538461538462	0.227513227513228	0.0538922155688623	0.291390728476821	0.17175572519084
quetiapine	0.177514792899408	0.121693121693122	0.176954732510288	0.125560538116592	0.199152542372881	0.141975308641975	0.234432234432234	0.190954773869347	0.164556962025316	0.192468619246862	0.239543726235741	0.192660550458716	0.168367346938776	0.23943661971831	0.191860465116279	0.198895027624309	0.195454545454545	0.17816091954023	0.135593220338983	0.276422764227642	0.174129353233831	0.188940092165899	0.164893617021277	0.168067226890756	0.0764705882352941	0.158536585365854	0.155339805825243	0.210300429184549	0.0535714285714286	0.172774869109948	0.213930348258706	0.162921348314607	0.141361256544503	0.186440677966102	0.0848484848484849	0.204081632653061	0.146825396825397	0.197492163009404	0.181434599156118	0.192982456140351	0.142011834319527	0.232227488151659	0.176795580110497	0.173387096774194	0.121951219512195	0.157205240174672	0.105820105820106	0.169230769230769	0.209964412811388
rosiglitazone	0.263473053892216	0.197860962566845	0.28448275862069	0.128755364806867	0.175298804780877	0.201219512195122	0.307116104868914	0.20873786407767	0.240506329113924	0.2375	0.275471698113208	0.167381974248927	0.255208333333333	0.283720930232558	0.192307692307692	0.265193370165746	0.175213675213675	0.247126436781609	0.176795580110497	0.393162393162393	0.284974093264249	0.304347826086957	0.184615384615385	0.244635193133047	0.0955056179775281	0.222222222222222	0.201923076923077	0.324324324324324	0.0862068965517241	0.311111111111111	0.236714975845411	0.203296703296703	0.284916201117318	0.345454545454545	0.104046242774566	0.180952380952381	0.233606557377049	0.258785942492013	0.186991869918699	0.317073170731707	0.205882352941176	0.373737373737374	0.278409090909091	0.207171314741036	0.180722891566265	0.247747747747748	0.121827411167513	0.290322580645161	0.205479452054795
rosuvastatin	0.163551401869159	0.201834862385321	0.170731707317073	0.223577235772358	0.164335664335664	0.151960784313725	0.244372990353698	0.161943319838057	0.130434782608696	0.236162361623616	0.232786885245902	0.178707224334601	0.192307692307692	0.217054263565891	0.143497757847534	0.136170212765957	0.113879003558719	0.175115207373272	0.21256038647343	0.213333333333333	0.172131147540984	0.193798449612403	0.15450643776824	0.256704980842912	0.136585365853659	0.213768115942029	0.195020746887967	0.207272727272727	0.158163265306122	0.191304347826087	0.152941176470588	0.206572769953052	0.165217391304348	0.176470588235294	0.16243654822335	0.16260162601626	0.288973384030418	0.227272727272727	0.23134328358209	0.192488262910798	0.10958904109589	0.244979919678715	0.158590308370044	0.420833333333333	0.164179104477612	0.211538461538462	0.199074074074074	0.246636771300448	0.226415094339623
saquinavir	0.236994219653179	0.14070351758794	0.218623481781377	0.1875	0.196787148594378	0.176470588235294	0.222222222222222	0.188679245283019	0.14367816091954	0.19047619047619	0.301526717557252	0.200873362445415	0.173076923076923	0.182203389830508	0.151832460732984	0.227513227513228	0.1440329218107	0.195652173913043	0.142857142857143	0.265384615384615	0.206730769230769	0.197368421052632	0.187817258883249	0.29646017699115	0.11864406779661	0.176470588235294	0.193396226415094	0.227272727272727	0.0847457627118644	0.365714285714286	0.239234449760766	0.21978021978022	0.252688172043011	0.216216216216216	0.141176470588235	0.248756218905473	0.235772357723577	0.388111888111888	0.170634920634921	0.265895953757225	0.118279569892473	0.361386138613861	0.193717277486911	0.291139240506329	0.18452380952381	0.302325581395349	0.137055837563452	0.246153846153846	0.163934426229508
simvastatin	0.221238938053097	0.188976377952756	0.0975609756097561	0.217948717948718	0.0776699029126214	0.203883495145631	0.0866141732283465	0.0864197530864197	0.128440366972477	0.0769230769230769	0.108786610878661	0.317880794701987	0.0980392156862745	0.103260869565217	0.125	0.0985915492957746	0.0687830687830688	0.142857142857143	0.138211382113821	0.129464285714286	0.136363636363636	0.0765027322404372	0.385964912280702	0.185792349726776	0.386363636363636	0.114427860696517	0.10625	0.105	0.380952380952381	0.124137931034483	0.0958083832335329	0.123076923076923	0.0753424657534247	0.146153846153846	0.45679012345679	0.0802469135802469	0.106796116504854	0.16304347826087	0.0895522388059701	0.172131147540984	0.189189189189189	0.170588235294118	0.169230769230769	0.236559139784946	0.138888888888889	0.146067415730337	1	0.0986842105263158	0.08984375
tenofovir	0.130434782608696	0.114285714285714	0.130252100840336	0.125	0.122362869198312	0.12	0.207547169811321	0.128205128205128	0.120805369127517	0.229357798165138	0.136029411764706	0.10958904109589	0.191011235955056	0.138248847926267	0.119047619047619	0.136363636363636	0.108108108108108	0.139393939393939	0.0887573964497041	0.155642023346304	0.134715025906736	0.242268041237113	0.10989010989011	0.134782608695652	0.0709677419354839	0.135593220338983	0.214285714285714	0.232558139534884	0.0810810810810811	0.118918918918919	0.135	0.117647058823529	0.129213483146067	0.142011834319527	0.087248322147651	0.106060606060606	0.242009132420091	0.130030959752322	0.143478260869565	0.154320987654321	0.1	0.130232558139535	0.113636363636364	0.156118143459916	0.0915032679738562	0.192307692307692	0.103448275862069	0.198863636363636	0.141342756183746
thiotepa	0.1	0.074468085106383	0.0736196319018405	0.0687022900763359	0.0886075949367089	0.121212121212121	0.0610328638497653	0.0956521739130435	0.106060606060606	0.0609756097560976	0.0591133004926108	0.0797101449275362	0.0925925925925926	0.0774647887323944	0.119047619047619	0.104166666666667	0.0935251798561151	0.0930232558139535	0.0714285714285714	0.0740740740740741	0.0964912280701754	0.0652173913043478	0.11340206185567	0.0569620253164557	0.0909090909090909	0.0545454545454545	0.0854700854700855	0.062111801242236	0.0645161290322581	0.0970873786407767	0.0901639344262295	0.156626506024096	0.07	0.125	0.0967741935483871	0.0964912280701754	0.0595238095238095	0.0544747081712062	0.069620253164557	0.107142857142857	0.0649350649350649	0.0797101449275362	0.0625	0.0650887573964497	0.0735294117647059	0.0694444444444444	0.0652173913043478	0.0934579439252336	0.0700934579439252
verapamil	0.256410256410256	0.28	0.285714285714286	0.137142857142857	0.149253731343284	0.242990654205607	0.168032786885246	0.15625	0.294117647058824	0.131067961165049	0.186147186147186	0.188571428571429	0.141935483870968	0.184357541899441	0.159090909090909	0.25	0.116402116402116	0.1953125	0.192	0.265700483091787	0.304964539007092	0.233532934131737	0.167832167832168	0.158974358974359	0.100840336134454	0.201030927835052	0.2	0.216931216931217	0.106194690265487	0.457627118644068	0.192546583850932	0.28099173553719	0.406779661016949	0.398230088495575	0.114035087719298	0.26027397260274	0.185	0.2	0.134328358208955	0.299145299145299	0.184873949579832	0.333333333333333	0.277777777777778	0.189054726368159	0.211009174311927	0.203389830508475	0.0902777777777778	0.205479452054795	0.103448275862069
alfuzosin	0.212121212121212	0.17032967032967	0.221276595744681	0.155963302752294	0.173553719008264	0.148148148148148	0.325490196078431	0.19	0.217105263157895	0.3	0.224719101123595	0.231132075471698	0.277777777777778	0.210045662100457	0.163841807909605	0.211111111111111	0.147826086956522	0.177142857142857	0.122222222222222	0.317991631799163	0.253968253968254	0.446927374301676	0.229050279329609	0.223684210526316	0.108433734939759	0.211864406779661	0.149038461538462	0.521505376344086	0.0853658536585366	0.256983240223464	0.200980392156863	0.168539325842697	0.265895953757225	0.241176470588235	0.139240506329114	0.144927536231884	0.213389121338912	0.325259515570934	0.151639344262295	0.257668711656442	0.227848101265823	0.305	0.215909090909091	0.226890756302521	0.128048780487805	0.214611872146119	0.173184357541899	0.286516853932584	0.179930795847751
amiloride	0.125	0.101796407185629	0.121739130434783	0.120603015075377	0.138392857142857	0.0979020979020979	0.148698884758364	0.154696132596685	0.114285714285714	0.13215859030837	0.182539682539683	0.0790697674418605	0.155172413793103	0.123809523809524	0.120253164556962	0.125	0.113744075829384	0.134615384615385	0.0949367088607595	0.1	0.100529100529101	0.138613861386139	0.104046242774566	0.141552511415525	0.0689655172413793	0.157657657657658	0.105263157894737	0.165137614678899	0.0642857142857143	0.113636363636364	0.142857142857143	0.0783132530120482	0.124260355029586	0.0898203592814371	0.0709219858156028	0.0947368421052632	0.105932203389831	0.116719242902208	0.110132158590308	0.142857142857143	0.13013698630137	0.12621359223301	0.121212121212121	0.148471615720524	0.0758620689655172	0.133971291866029	0.0903614457831325	0.176470588235294	0.164179104477612
amitriptyline	0.271028037383178	0.295652173913043	0.259887005649718	0.261744966442953	0.134020618556701	0.22	0.141666666666667	0.175675675675676	0.174757281553398	0.150259067357513	0.217592592592593	0.132183908045977	0.136986301369863	0.175438596491228	0.290909090909091	0.339130434782609	0.136363636363636	0.224137931034483	0.169491525423729	0.183962264150943	0.262773722627737	0.167664670658683	0.122302158273381	0.201117318435754	0.16504854368932	0.144329896907216	0.182432432432432	0.158730158730159	0.128712871287129	0.288	0.167741935483871	1	0.2109375	0.455445544554455	0.171717171717172	0.272058823529412	0.183246073298429	0.20377358490566	0.148148148148148	0.281818181818182	0.101694915254237	0.22360248447205	0.2	0.239130434782609	0.247422680412371	0.216867469879518	0.123076923076923	0.25	0.168776371308017
amlodipine	0.333333333333333	0.188172043010753	0.213991769547325	0.155555555555556	0.154150197628458	0.2125	0.193103448275862	0.160377358490566	0.176829268292683	0.143968871595331	0.187943262411348	0.262910798122066	0.14975845410628	0.181818181818182	0.175824175824176	0.234972677595628	0.152542372881356	0.258823529411765	0.147540983606557	0.266666666666667	0.212871287128713	0.155844155844156	0.212765957446809	0.226495726495726	0.156626506024096	0.171314741035857	0.148837209302326	0.222689075630252	0.1625	0.259459459459459	0.182242990654206	0.227272727272727	0.164102564102564	0.265895953757225	0.175	0.189320388349515	0.1640625	0.269480519480519	0.137795275590551	0.298780487804878	0.202380952380952	0.262910798122066	0.254237288135593	0.239669421487603	0.198757763975155	0.217777777777778	0.252873563218391	0.196969696969697	0.171140939597315
benazepril	0.340136054421769	0.166666666666667	0.229437229437229	0.163551401869159	0.195744680851064	0.236486486486486	0.205035971223022	0.236842105263158	0.181818181818182	0.184100418410042	0.301204819277108	0.29	0.152284263959391	0.278048780487805	0.253086419753086	0.360759493670886	0.197247706422018	0.318181818181818	0.137142857142857	0.424657534246575	0.251336898395722	0.213270142180095	0.269005847953216	0.243243243243243	0.110429447852761	0.164609053497942	0.16256157635468	0.266968325791855	0.10062893081761	0.329341317365269	0.32967032967033	0.242424242424242	0.193370165745856	0.253012048192771	0.141935483870968	0.187817258883249	0.216101694915254	0.357142857142857	0.168067226890756	0.422535211267606	0.179012345679012	0.409836065573771	0.226744186046512	0.235042735042735	0.205298013245033	0.276699029126214	0.203488372093023	0.21505376344086	0.177700348432056
bupropion	0.458823529411765	0.181034482758621	0.226744186046512	0.113924050632911	0.149171270718232	0.27906976744186	0.15929203539823	0.173913043478261	0.211111111111111	0.122994652406417	0.21256038647343	0.114457831325301	0.140740740740741	0.18125	0.203703703703704	0.378640776699029	0.153374233128834	0.354166666666667	0.211538461538462	0.183168316831683	0.21969696969697	0.136645962732919	0.152	0.187134502923977	0.125	0.135135135135135	0.225563909774436	0.182857142857143	0.108695652173913	0.405660377358491	0.22463768115942	0.333333333333333	0.211864406779661	0.298076923076923	0.118279569892473	0.330578512396694	0.209039548022599	0.189922480620155	0.132596685082873	0.387096774193548	0.229166666666667	0.258503401360544	0.326923076923077	0.186813186813187	0.329268292682927	0.258278145695364	0.0894308943089431	0.264462809917355	0.137339055793991
carvedilol	0.198473282442748	0.180555555555556	0.264248704663212	0.148351648351648	0.136792452830189	0.181818181818182	0.239495798319328	0.160714285714286	0.378640776699029	0.168269230769231	0.19831223628692	0.231638418079096	0.206451612903226	0.162303664921466	0.156028368794326	0.198630136986301	0.157068062827225	0.156028368794326	0.152173913043478	0.253456221198157	0.328767123287671	0.421052631578947	0.237762237762238	0.22279792746114	0.0930232558139535	0.215	0.159763313609467	0.5	0.0714285714285714	0.263888888888889	0.181286549707602	0.170212765957447	0.396825396825397	0.354838709677419	0.113821138211382	0.168674698795181	0.193236714975845	0.218637992831541	0.133333333333333	0.2	0.279661016949153	0.224719101123595	0.266666666666667	0.197115384615385	0.154471544715447	0.186170212765957	0.113333333333333	0.231788079470199	0.128787878787879
cetirizine	0.454545454545455	0.198473282442748	0.248648648648649	0.146198830409357	0.181347150259067	0.287128712871287	0.231441048034935	0.189542483660131	0.264705882352941	0.144278606965174	0.231818181818182	0.234939759036145	0.144736842105263	0.1875	0.19047619047619	0.296	0.195402298850575	0.339285714285714	0.17741935483871	0.269607843137255	0.206666666666667	0.180232558139535	0.223880597014925	0.198924731182796	0.094017094017094	0.161616161616162	0.22	0.233695652173913	0.109090909090909	0.3	0.211538461538462	0.256198347107438	0.225563909774436	0.347826086956522	0.127272727272727	0.321167883211679	0.193877551020408	0.224719101123595	0.130653266331658	0.342342342342342	0.326923076923077	0.28125	0.44954128440367	0.18	0.303030303030303	0.228070175438596	0.149253731343284	0.262773722627737	0.158536585365854
chloroquine	0.236842105263158	0.115942028985507	0.14572864321608	0.135294117647059	0.125	0.123893805309735	0.223684210526316	0.251748251748252	0.145454545454545	0.220430107526882	0.235023041474654	0.181286549707602	0.1875	0.218934911242604	0.204918032786885	0.382608695652174	0.234939759036145	0.289473684210526	0.1	0.219047619047619	0.210884353741497	0.265822784810127	0.15	0.202185792349727	0.106194690265487	0.129353233830846	0.146496815286624	0.357575757575758	0.0917431192660551	0.211678832116788	0.256756756756757	0.201612903225806	0.28	0.178294573643411	0.110091743119266	0.227586206896552	0.178571428571429	0.204460966542751	0.150259067357513	0.315315315315315	0.163793103448276	0.278481012658228	0.165413533834586	0.213541666666667	0.135135135135135	0.224852071005917	0.0863309352517986	0.214285714285714	0.123505976095618
chlorpromazine	0.214876033057851	0.103448275862069	0.130434782608696	0.111731843575419	0.137931034482759	0.127118644067797	0.207627118644068	0.185897435897436	0.137931034482759	0.188775510204082	0.181034482758621	0.100529100529101	0.195945945945946	0.261904761904762	0.254098360655738	0.486486486486487	0.248520710059172	0.318965517241379	0.120300751879699	0.259615384615385	0.157232704402516	0.204678362573099	0.120805369127517	0.102439024390244	0.0826446280991736	0.120192307692308	0.134146341463415	0.292134831460674	0.0504201680672269	0.139072847682119	0.215189873417722	0.2109375	0.136986301369863	0.161764705882353	0.0854700854700855	0.202614379084967	0.128571428571429	0.122448979591837	0.14572864321608	0.245901639344262	0.175	0.216374269005848	0.166666666666667	0.122065727699531	0.11864406779661	0.151351351351351	0.0753424657534247	0.165562913907285	0.129411764705882
cimetidine	0.0955882352941176	0.0728476821192053	0.0976744186046512	0.0923913043478261	0.136585365853659	0.08	0.152610441767068	0.119760479041916	0.0894308943089431	0.124401913875598	0.117408906882591	0.0769230769230769	0.169934640522876	0.144385026737968	0.099290780141844	0.113333333333333	0.132978723404255	0.0915492957746479	0.0863309352517986	0.109243697478992	0.100591715976331	0.124324324324324	0.0833333333333333	0.123152709359606	0.064	0.113744075829384	0.112426035502959	0.137254901960784	0.0495867768595041	0.10126582278481	0.14792899408284	0.105633802816901	0.105263157894737	0.103448275862069	0.0487804878048781	0.0941176470588235	0.138095238095238	0.102990033222591	0.0900473933649289	0.132352941176471	0.0833333333333333	0.117021276595745	0.101351351351351	0.110599078341014	0.0806451612903226	0.131578947368421	0.0529801324503311	0.155844155844156	0.11969111969112
disopyramide	0.302521008403361	0.142857142857143	0.21	0.137362637362637	0.160194174757282	0.226086956521739	0.14453125	0.213836477987421	0.166666666666667	0.164251207729469	0.253333333333333	0.136842105263158	0.170886075949367	0.176470588235294	0.183823529411765	0.272058823529412	0.134715025906736	0.277777777777778	0.13768115942029	0.244239631336406	0.246753246753247	0.18232044198895	0.174496644295302	0.307262569832402	0.112	0.169902912621359	0.190184049079755	0.18407960199005	0.0901639344262295	0.353383458646617	0.234567901234568	0.263565891472868	0.426229508196721	0.257575757575758	0.10655737704918	0.207547169811321	0.269430051813472	0.220216606498195	0.140096618357488	0.322314049586777	0.146153846153846	0.285714285714286	0.215827338129496	0.253807106598985	0.284403669724771	0.463576158940397	0.0927152317880795	0.286713286713287	0.138461538461538
donepezil	0.27906976744186	0.271428571428571	0.354838709677419	0.185792349726776	0.147465437788018	0.227642276422764	0.212	0.194117647058824	0.25	0.130630630630631	0.221757322175732	0.183246073298429	0.147058823529412	0.185567010309278	0.163265306122449	0.270833333333333	0.139303482587065	0.239130434782609	0.201438848920863	0.290322580645161	0.294871794871795	0.224043715846995	0.209150326797386	0.232323232323232	0.182539682539683	0.195238095238095	0.165714285714286	0.227722772277228	0.125984251968504	0.417910447761194	0.2	0.281481481481481	0.352941176470588	0.343511450381679	0.188524590163934	0.294871794871795	0.186046511627907	0.208333333333333	0.118181818181818	0.328125	0.213740458015267	0.486842105263158	0.345864661654135	0.206572769953052	0.260504201680672	0.241935483870968	0.143790849673203	0.243589743589744	0.125
doxepin	0.223021582733813	0.355555555555556	0.266009852216749	0.2	0.133928571428571	0.228346456692913	0.222222222222222	0.149171270718232	0.313559322033898	0.127753303964758	0.19758064516129	0.143564356435644	0.136363636363636	0.157635467980296	0.24822695035461	0.228758169934641	0.17	0.230769230769231	0.211267605633803	0.223175965665236	0.352941176470588	0.244565217391304	0.130952380952381	0.20873786407767	0.124087591240876	0.22488038277512	0.1875	0.228155339805825	0.112781954887218	0.282894736842105	0.155913978494624	0.471074380165289	0.243421052631579	0.483606557377049	0.153846153846154	0.217647058823529	0.150442477876106	0.208904109589041	0.125560538116592	0.215277777777778	0.205882352941176	0.235294117647059	0.277777777777778	0.212962962962963	0.220472440944882	0.18	0.139240506329114	0.213414634146341	0.169172932330827
enalapril	0.442477876106195	0.189189189189189	0.243781094527363	0.168478260869565	0.181818181818182	0.307017543859649	0.18503937007874	0.189349112426035	0.223140495867769	0.169014084507042	0.228813559322034	0.302325581395349	0.176829268292683	0.212765957446809	0.173611111111111	0.256944444444444	0.152284263959391	0.270676691729323	0.153846153846154	0.349514563106796	0.257861635220126	0.174603174603175	0.307142857142857	0.247422680412371	0.113636363636364	0.169014084507042	0.181286549707602	0.23	0.110236220472441	0.392592592592593	0.260606060606061	0.257352941176471	0.189542483660131	0.288888888888889	0.153225806451613	0.204819277108434	0.204761904761905	0.373015873015873	0.167464114832536	0.423728813559322	0.217054263565891	0.374233128834356	0.273381294964029	0.220095693779904	0.243697478991597	0.272222222222222	0.226950354609929	0.238709677419355	0.169230769230769
escitalopram	0.299212598425197	0.178807947019868	0.26	0.179347826086957	0.136986301369863	0.237704918032787	0.226720647773279	0.180232558139535	0.219512195121951	0.146118721461187	0.232067510548523	0.221621621621622	0.140350877192982	0.229946524064171	0.163265306122449	0.244897959183673	0.150753768844221	0.212765957446809	0.265151515151515	0.212121212121212	0.303225806451613	0.191489361702128	0.225165562913907	0.304812834224599	0.103703703703704	0.18957345971564	0.275	0.246231155778894	0.1	0.338028169014085	0.186440677966102	0.341085271317829	0.210526315789474	0.294117647058824	0.141732283464567	0.202380952380952	0.262376237623762	0.216783216783217	0.171428571428571	0.287878787878788	0.152173913043478	0.36144578313253	0.226027397260274	0.229665071770335	0.25	0.241935483870968	0.166666666666667	0.227848101265823	0.146067415730337
estradiol	0.297872340425532	0.261682242990654	0.282208588957055	0.260869565217391	0.113513513513514	0.301204819277108	0.135371179039301	0.159420289855072	0.289156626506024	0.118279569892473	0.147465437788018	0.150943396226415	0.134328358208955	0.147239263803681	0.185185185185185	0.261261261261261	0.120481927710843	0.242718446601942	0.252525252525253	0.190954773869347	0.251968503937008	0.183006535947712	0.173553719008264	0.25625	0.191011235955056	0.155555555555556	0.183823529411765	0.151685393258427	0.162790697674419	0.348623853211009	0.151724137931034	0.368421052631579	0.330188679245283	0.357142857142857	0.275	0.204545454545455	0.177777777777778	0.16412213740458	0.121546961325967	0.351063829787234	0.195876288659794	0.335766423357664	0.295238095238095	0.195530726256983	0.304878048780488	0.220779220779221	0.168141592920354	0.227642276422764	0.0958333333333333
felodipine	0.335616438356164	0.202312138728324	0.2	0.165094339622642	0.138775510204082	0.231292517006803	0.180851063829787	0.170854271356784	0.176470588235294	0.1285140562249	0.192592592592593	0.22488038277512	0.147959183673469	0.165919282511211	0.182352941176471	0.245614035087719	0.146017699115044	0.272151898734177	0.158823529411765	0.235059760956175	0.221052631578947	0.149321266968326	0.214689265536723	0.223214285714286	0.169934640522876	0.170833333333333	0.152709359605911	0.1931330472103	0.168918918918919	0.257142857142857	0.170731707317073	0.23780487804878	0.16304347826087	0.25609756097561	0.19047619047619	0.208333333333333	0.168032786885246	0.247524752475248	0.135802469135802	0.30718954248366	0.219354838709677	0.27363184079602	0.274390243902439	0.242424242424242	0.216216216216216	0.213953488372093	0.257668711656442	0.197860962566845	0.170731707317073
flecainide	0.202797202797203	0.284722222222222	0.257281553398058	0.137055837563452	0.185185185185185	0.196969696969697	0.225296442687747	0.193181818181818	0.330508474576271	0.121739130434783	0.240663900414938	0.194871794871795	0.147727272727273	0.215384615384615	0.163398692810458	0.172839506172839	0.16256157635468	0.178807947019868	0.242857142857143	0.275555555555556	0.266666666666667	0.203125	0.192546583850932	0.15668202764977	0.0909090909090909	0.222748815165877	0.165745856353591	0.208530805687204	0.111111111111111	0.349315068493151	0.254335260115607	0.176470588235294	0.21656050955414	0.288732394366197	0.117647058823529	0.229411764705882	0.174887892376682	0.228373702422145	0.160550458715596	0.220689655172414	0.22962962962963	0.362573099415205	0.291666666666667	0.178571428571429	0.207692307692308	0.178217821782178	0.130434782608696	0.196428571428571	0.154981549815498
glimepiride	0.209876543209877	0.180790960451977	0.194092827004219	0.142857142857143	0.191489361702128	0.159235668789809	0.167832167832168	0.175879396984925	0.138364779874214	0.210300429184549	0.228136882129278	0.223809523809524	0.135678391959799	0.260869565217391	0.202380952380952	0.195530726256983	0.165919282511211	0.188235294117647	0.131428571428571	0.229249011857708	0.194871794871795	0.138392857142857	0.167567567567568	0.160337552742616	0.161290322580645	0.151020408163265	0.175	0.152892561983471	0.152317880794702	0.262857142857143	0.235897435897436	0.228915662650602	0.168478260869565	0.224852071005917	0.150326797385621	0.232804232804233	0.172131147540984	0.238562091503268	0.225663716814159	0.248447204968944	0.117647058823529	0.278606965174129	0.173184357541899	0.2	0.152866242038217	0.164444444444444	0.150837988826816	0.178010471204188	0.286259541984733
glipizide	0.184357541899441	0.125	0.205645161290323	0.128205128205128	0.184	0.164705882352941	0.178451178451178	0.219512195121951	0.125714285714286	0.211382113821138	0.303846153846154	0.156779661016949	0.163461538461538	0.236607142857143	0.165775401069519	0.161616161616162	0.140495867768595	0.165775401069519	0.120418848167539	0.202205882352941	0.163551401869159	0.153191489361702	0.154228855721393	0.197530864197531	0.0888888888888889	0.187250996015936	0.178403755868545	0.16600790513834	0.0857142857142857	0.247368421052632	0.206572769953052	0.176470588235294	0.184615384615385	0.17989417989418	0.0847457627118644	0.226600985221675	0.198412698412698	0.222910216718266	0.252136752136752	0.219101123595506	0.101604278074866	0.263888888888889	0.158974358974359	0.216	0.138728323699422	0.1931330472103	0.104477611940299	0.205	0.26978417266187
irbesartan	0.180327868852459	0.150753768844221	0.152091254752852	0.135593220338983	0.204819277108434	0.128491620111732	0.212328767123288	0.159817351598174	0.122905027932961	0.175097276264591	0.225	0.168776371308017	0.133640552995392	0.180672268907563	0.144329896907216	0.181818181818182	0.171548117154812	0.15625	0.165775401069519	0.203636363636364	0.171296296296296	0.136363636363636	0.16256157635468	0.184738955823293	0.15606936416185	0.170542635658915	0.164383561643836	0.163424124513619	0.096045197740113	0.229591836734694	0.191780821917808	0.166666666666667	0.135265700483092	0.152284263959391	0.126436781609195	0.204761904761905	0.176923076923077	0.216463414634146	0.222222222222222	0.194594594594595	0.111111111111111	0.294392523364486	0.15	0.227091633466135	0.142045454545455	0.189873417721519	0.135678391959799	0.177884615384615	0.186046511627907
losartan	0.170984455958549	0.143540669856459	0.159259259259259	0.172995780590717	0.192307692307692	0.115789473684211	0.177993527508091	0.168141592920354	0.146739130434783	0.151291512915129	0.180602006688963	0.134387351778656	0.137777777777778	0.154761904761905	0.137254901960784	0.184466019417476	0.1284046692607	0.165829145728643	0.157360406091371	0.148148148148148	0.179372197309417	0.135458167330677	0.108108108108108	0.244897959183673	0.111111111111111	0.204633204633205	0.193693693693694	0.157303370786517	0.102702702702703	0.162037037037037	0.158119658119658	0.152709359605911	0.172248803827751	0.150485436893204	0.113513513513514	0.174107142857143	0.258964143426295	0.171919770773639	0.218253968253968	0.178571428571429	0.111111111111111	0.181069958847737	0.142857142857143	0.232558139534884	0.128342245989305	0.264069264069264	0.118483412322275	0.175115207373272	0.183870967741935
metaxalone	0.273504273504274	0.285714285714286	0.242105263157895	0.135593220338983	0.165	0.310679611650485	0.190871369294606	0.183544303797468	0.456521739130435	0.124401913875598	0.159663865546218	0.2	0.193333333333333	0.222857142857143	0.174242424242424	0.184397163120567	0.132978723404255	0.201550387596899	0.227642276422764	0.251184834123223	0.328571428571429	0.253012048192771	0.270676691729323	0.163265306122449	0.064	0.243386243386243	0.146341463414634	0.274725274725275	0.0948275862068965	0.298507462686567	0.235668789808917	0.180451127819549	0.244444444444444	0.34453781512605	0.0932203389830508	0.192307692307692	0.149038461538462	0.1985559566787	0.116504854368932	0.252032520325203	0.375	0.25748502994012	0.393162393162393	0.14218009478673	0.229357798165138	0.187845303867403	0.135714285714286	0.227586206896552	0.1284046692607
metoclopramide	0.26890756302521	0.261538461538462	0.208121827411168	0.0972972972972973	0.211340206185567	0.212389380530973	0.262008733624454	0.211538461538462	0.295238095238095	0.144927536231884	0.235555555555556	0.115789473684211	0.145569620253165	0.193370165745856	0.217054263565891	0.251851851851852	0.214689265536723	0.297520661157025	0.233870967741935	0.242990654205607	0.212903225806452	0.206896551724138	0.132450331125828	0.144278606965174	0.0714285714285714	0.17910447761194	0.151515151515152	0.231578947368421	0.0840336134453782	0.294117647058824	0.232704402515723	0.186567164179104	0.214285714285714	0.265625	0.0916666666666667	0.27027027027027	0.147619047619048	0.171929824561404	0.142857142857143	0.3	0.306306306306306	0.292682926829268	0.341463414634146	0.151658767772512	0.225225225225225	0.172972972972973	0.0952380952380952	0.224489795918367	0.154150197628458
metoprolol	0.378947368421053	0.285714285714286	0.274853801169591	0.115853658536585	0.12565445026178	0.409638554216867	0.174672489082969	0.16551724137931	0.506493506493506	0.107142857142857	0.151785714285714	0.192546583850932	0.125874125874126	0.187878787878788	0.151260504201681	0.231404958677686	0.133720930232558	0.268518518518519	0.209090909090909	0.287958115183246	0.4	0.25	0.237704918032787	0.193181818181818	0.0648148148148148	0.24	0.205673758865248	0.296969696969697	0.101010101010101	0.356521739130435	0.205479452054795	0.230088495575221	0.304347826086957	0.463917525773196	0.099009900990099	0.226277372262774	0.188172043010753	0.162962962962963	0.139784946236559	0.295238095238095	0.358695652173913	0.263157894736842	0.45	0.155440414507772	0.303370786516854	0.186746987951807	0.110236220472441	0.203007518796992	0.0967741935483871
moxifloxacin	0.19815668202765	0.202643171806167	0.226148409893993	0.147058823529412	0.166101694915254	0.144186046511628	0.263492063492063	0.182539682539683	0.161137440758294	0.164983164983165	0.29	0.188888888888889	0.124031007751938	0.25	0.198198198198198	0.311320754716981	0.218045112781955	0.242990654205607	0.19634703196347	0.311188811188811	0.227272727272727	0.217557251908397	0.161825726141079	0.219424460431655	0.109090909090909	0.197231833910035	0.191235059760956	0.275092936802974	0.106976744186047	0.239130434782609	0.229838709677419	0.201793721973094	0.218340611353712	0.237442922374429	0.116279069767442	0.16015625	0.211072664359862	0.258522727272727	0.140468227424749	0.261904761904762	0.149321266968326	0.348739495798319	0.212389380530973	0.23943661971831	0.177884615384615	0.211895910780669	0.139240506329114	0.179591836734694	0.172514619883041
nelfinavir	0.221556886227545	0.192307692307692	0.217573221757322	0.163636363636364	0.175510204081633	0.172839506172839	0.239130434782609	0.180487804878049	0.18125	0.174089068825911	0.239700374531835	0.210045662100457	0.238095238095238	0.31219512195122	0.173184357541899	0.2	0.170305676855895	0.2	0.197674418604651	0.340336134453782	0.187192118226601	0.153508771929825	0.210810810810811	0.174273858921162	0.119047619047619	0.193415637860082	0.157142857142857	0.18595041322314	0.0963855421686747	0.323699421965318	0.202898550724638	0.177777777777778	0.155440414507772	0.201117318435754	0.142857142857143	0.242268041237113	0.166666666666667	0.277227722772277	0.168032786885246	0.222222222222222	0.157894736842105	0.358974358974359	0.211111111111111	0.213114754098361	0.18125	0.18942731277533	0.156756756756757	0.194871794871795	0.193771626297578
nizatidine	0.107784431137725	0.11864406779661	0.147679324894515	0.117924528301887	0.169565217391304	0.089171974522293	0.183150183150183	0.137755102040816	0.111111111111111	0.11522633744856	0.155555555555556	0.103139013452915	0.155913978494624	0.136363636363636	0.11046511627907	0.127777777777778	0.158139534883721	0.116959064327485	0.106508875739645	0.153846153846154	0.150259067357513	0.14018691588785	0.0962566844919786	0.123404255319149	0.0496894409937888	0.237442922374429	0.12	0.145299145299145	0.0794701986754967	0.129032258064516	0.173469387755102	0.109195402298851	0.133333333333333	0.132947976878613	0.0576923076923077	0.150259067357513	0.141078838174274	0.139318885448916	0.108333333333333	0.130952380952381	0.125786163522013	0.133640552995392	0.15028901734104	0.149377593360996	0.0897435897435897	0.140909090909091	0.0714285714285714	0.144385026737968	0.18978102189781
omeprazole	0.12568306010929	0.190217391304348	0.191056910569106	0.116883116883117	0.141732283464567	0.116279069767442	0.264705882352941	0.134883720930233	0.20125786163522	0.201646090534979	0.21978021978022	0.107883817427386	0.242105263157895	0.158119658119658	0.115789473684211	0.125628140703518	0.139240506329114	0.109947643979058	0.142857142857143	0.215909090909091	0.208955223880597	0.299019607843137	0.102439024390244	0.25	0.0857142857142857	0.221757322175732	0.134259259259259	0.278761061946903	0.0697674418604651	0.184615384615385	0.146118721461187	0.126315789473684	0.315789473684211	0.185792349726776	0.0751445086705202	0.157142857142857	0.198380566801619	0.204334365325077	0.166666666666667	0.122340425531915	0.149425287356322	0.165938864628821	0.176470588235294	0.211382113821138	0.123529411764706	0.208888888888889	0.0909090909090909	0.263440860215054	0.160535117056856
paclitaxel	0.267379679144385	0.162790697674419	0.191176470588235	0.209205020920502	0.15884476534296	0.232044198895028	0.217532467532468	0.180257510729614	0.15625	0.141342756183746	0.221476510067114	0.360730593607306	0.13135593220339	0.208	0.162679425837321	0.208530805687204	0.131578947368421	0.202970297029703	0.177339901477833	0.266187050359712	0.256880733944954	0.16078431372549	0.35978835978836	0.295081967213115	0.188172043010753	0.149466192170818	0.189655172413793	0.203007518796992	0.162162162162162	0.297029702970297	0.194915254237288	0.212871287128713	0.127753303964758	0.233830845771144	0.225988700564972	0.20704845814978	0.211111111111111	0.284403669724771	0.169117647058824	0.241025641025641	0.178571428571429	0.373271889400922	0.255	0.27027027027027	0.18716577540107	0.221774193548387	0.349726775956284	0.1875	0.155963302752294
pantoprazole	0.116402116402116	0.178947368421053	0.182539682539683	0.100418410041841	0.134615384615385	0.119318181818182	0.273722627737226	0.147465437788018	0.187878787878788	0.19758064516129	0.198581560283688	0.105691056910569	0.235897435897436	0.169491525423729	0.142105263157895	0.133663366336634	0.136363636363636	0.118556701030928	0.151351351351351	0.220973782771536	0.198067632850242	0.330049261083744	0.105263157894737	0.208333333333333	0.0714285714285714	0.192771084337349	0.136363636363636	0.3125	0.0558659217877095	0.18	0.174311926605505	0.11734693877551	0.337209302325581	0.18716577540107	0.0611111111111111	0.137614678899083	0.189723320158103	0.190332326283988	0.145098039215686	0.125	0.145251396648045	0.187772925764192	0.171875	0.197628458498024	0.113636363636364	0.183760683760684	0.0780487804878049	0.243523316062176	0.161716171617162
paroxetine	0.272727272727273	0.198675496688742	0.25615763546798	0.151832460732984	0.115044247787611	0.252032520325203	0.228915662650602	0.163841807909605	0.330434782608696	0.139013452914798	0.204081632653061	0.251366120218579	0.131428571428571	0.201030927835052	0.152317880794702	0.248322147651007	0.16	0.2	0.231884057971014	0.274774774774775	0.404109589041096	0.240437158469945	0.253333333333333	0.204878048780488	0.109489051094891	0.203791469194313	0.217647058823529	0.342245989304813	0.0977443609022556	0.331034482758621	0.183333333333333	0.24822695035461	0.263513513513513	0.345864661654135	0.147286821705426	0.21301775147929	0.23444976076555	0.240282685512367	0.169014084507042	0.281481481481481	0.227272727272727	0.396341463414634	0.28169014084507	0.226415094339623	0.204724409448819	0.212435233160622	0.163398692810458	0.201219512195122	0.127737226277372
prednisolone	0.158415841584158	0.171171171171171	0.0909090909090909	0.233576642335766	0.0691489361702128	0.131868131868132	0.0759493670886076	0.0839160839160839	0.108695652173913	0.0572916666666667	0.109090909090909	0.236111111111111	0.0808823529411765	0.0898203592814371	0.149532710280374	0.115702479338843	0.0838323353293413	0.149532710280374	0.133333333333333	0.104761904761905	0.149253731343284	0.0666666666666667	0.245454545454545	0.159763313609467	0.683333333333333	0.0855614973262032	0.0909090909090909	0.0869565217391304	0.417910447761194	0.145161290322581	0.087248322147651	0.168224299065421	0.0967741935483871	0.163636363636364	0.796296296296296	0.0921985815602837	0.0952380952380952	0.136363636363636	0.0645161290322581	0.196078431372549	0.144329896907216	0.194630872483221	0.129310344827586	0.236686390532544	0.159090909090909	0.136645962732919	0.476744186046512	0.0977443609022556	0.0932203389830508
prednisone	0.17	0.171171171171171	0.0909090909090909	0.233576642335766	0.0691489361702128	0.144444444444444	0.0759493670886076	0.0839160839160839	0.0967741935483871	0.06282722513089	0.104072398190045	0.202702702702703	0.0888888888888889	0.0963855421686747	0.138888888888889	0.10655737704918	0.0838323353293413	0.138888888888889	0.133333333333333	0.110047846889952	0.140740740740741	0.0666666666666667	0.234234234234234	0.159763313609467	0.683333333333333	0.0797872340425532	0.0909090909090909	0.0810810810810811	0.417910447761194	0.154471544715447	0.08	0.168224299065421	0.0967741935483871	0.163636363636364	0.796296296296296	0.0921985815602837	0.0952380952380952	0.140684410646388	0.0588235294117647	0.196078431372549	0.15625	0.186666666666667	0.139130434782609	0.215116279069767	0.172413793103448	0.136645962732919	0.443181818181818	0.0977443609022556	0.0932203389830508
procainamide	0.25531914893617	0.201834862385321	0.164772727272727	0.0967741935483871	0.231707317073171	0.268292682926829	0.185185185185185	0.258064516129032	0.240963855421687	0.152542372881356	0.237373737373737	0.111801242236025	0.15625	0.22	0.26530612244898	0.236363636363636	0.174193548387097	0.278350515463918	0.212121212121212	0.213541666666667	0.165413533834586	0.156862745098039	0.131147540983607	0.138728323699422	0.0736842105263158	0.133333333333333	0.154411764705882	0.135593220338983	0.0909090909090909	0.288288288288288	0.2734375	0.223300970873786	0.161016949152542	0.216981132075472	0.0888888888888889	0.24	0.136612021857924	0.153256704980843	0.156976744186047	0.351648351648352	0.154639175257732	0.297101449275362	0.233644859813084	0.153846153846154	0.271604938271605	0.171974522292994	0.0847457627118644	0.245762711864407	0.146017699115044
prochlorperazine	0.217054263565891	0.111111111111111	0.134883720930233	0.117647058823529	0.15311004784689	0.125984251968504	0.224066390041494	0.181818181818182	0.136	0.197044334975369	0.208510638297872	0.123711340206186	0.183544303797468	0.261363636363636	0.244274809160305	0.458333333333333	0.284883720930233	0.304	0.119718309859155	0.295238095238095	0.161676646706587	0.2	0.120253164556962	0.107981220657277	0.0846153846153846	0.130232558139535	0.13953488372093	0.297297297297297	0.0546875	0.144654088050314	0.231707317073171	0.213235294117647	0.135483870967742	0.158620689655172	0.0873015873015873	0.2125	0.13302752293578	0.156462585034014	0.160975609756098	0.246153846153846	0.161538461538462	0.224719101123595	0.163265306122449	0.136986301369863	0.118110236220472	0.149484536082474	0.0774193548387097	0.1625	0.146153846153846
propafenone	0.339130434782609	0.274809160305344	0.309782608695652	0.138121546961326	0.14975845410628	0.272727272727273	0.201646090534979	0.177914110429448	0.447916666666667	0.111111111111111	0.190677966101695	0.201117318435754	0.157232704402516	0.190217391304348	0.159420289855072	0.264705882352941	0.147368421052632	0.24031007751938	0.248	0.29951690821256	0.394160583941606	0.245614035087719	0.251798561151079	0.245989304812834	0.131147540983607	0.243523316062176	0.176829268292683	0.302197802197802	0.128205128205128	0.443548387096774	0.206060606060606	0.265625	0.253623188405797	0.41025641025641	0.155172413793103	0.208860759493671	0.201970443349754	0.225454545454545	0.140776699029126	0.347457627118644	0.333333333333333	0.310975609756098	0.423728813559322	0.194174757281553	0.287037037037037	0.25	0.154929577464789	0.253424657534247	0.113207547169811
propofol	0.301369863013699	0.301204819277108	0.166666666666667	0.105263157894737	0.104938271604938	0.396551724137931	0.10952380952381	0.146551724137931	0.454545454545455	0.110429447852761	0.115577889447236	0.0758620689655172	0.126126126126126	0.134751773049645	0.188235294117647	0.228260869565217	0.089041095890411	0.278481012658228	0.328767123287671	0.141304347826087	0.211009174311927	0.175572519083969	0.0849056603773585	0.152317880794702	0.0821917808219178	0.16025641025641	0.196428571428571	0.126582278481013	0.123076923076923	0.333333333333333	0.147540983606557	0.240963855421687	0.295454545454545	0.325	0.102941176470588	0.178571428571429	0.134969325153374	0.107569721115538	0.121019108280255	0.298701298701299	0.236111111111111	0.2	0.313253012048193	0.119760479041916	0.481481481481481	0.158273381294964	0.0824742268041237	0.227722772277228	0.0875576036866359
quinidine	0.227586206896552	0.24025974025974	0.318407960199005	0.229946524064171	0.154185022026432	0.205882352941176	0.24901185770751	0.186813186813187	0.244274809160305	0.183856502242152	0.25	0.271276595744681	0.188571428571429	0.185365853658537	0.164556962025316	0.217391304347826	0.141509433962264	0.179487179487179	0.208053691275168	0.279475982532751	0.303030303030303	0.274193548387097	0.192771084337349	0.291457286432161	0.148936170212766	0.216589861751152	0.24	0.298507462686567	0.147058823529412	0.471014492753623	0.167539267015707	0.273972602739726	0.407142857142857	0.37956204379562	0.196969696969697	0.235632183908046	0.276190476190476	0.327205882352941	0.166666666666667	0.27972027972028	0.162162162162162	0.365714285714286	0.246753246753247	0.291866028708134	0.18978102189781	0.244897959183673	0.160493827160494	0.277777777777778	0.147482014388489
ranitidine	0.139072847682119	0.128048780487805	0.199074074074074	0.125628140703518	0.28	0.128571428571429	0.291666666666667	0.153846153846154	0.145985401459854	0.107296137339056	0.181818181818182	0.10952380952381	0.141242937853107	0.161764705882353	0.141025641025641	0.144578313253012	0.156862745098039	0.155844155844156	0.16	0.161943319838057	0.148351648351648	0.115942028985507	0.109826589595376	0.135746606334842	0.0833333333333333	0.126637554585153	0.140540540540541	0.128318584070796	0.0948905109489051	0.179640718562874	0.192307692307692	0.132075471698113	0.116959064327485	0.14375	0.0935251798561151	0.174157303370787	0.14410480349345	0.137820512820513	0.119469026548673	0.149350649350649	0.121621621621622	0.170854271356784	0.1625	0.168141592920354	0.129496402877698	0.14975845410628	0.0898203592814371	0.148571428571429	0.146520146520147
rifabutin	0.151685393258427	0.168508287292818	0.209245742092457	0.163727959697733	0.15962441314554	0.128205128205128	0.220489977728285	0.117206982543641	0.128571428571429	0.140229885057471	0.231651376146789	0.213917525773196	0.125319693094629	0.147342995169082	0.115281501340483	0.14745308310992	0.15609756097561	0.124324324324324	0.128767123287671	0.255980861244019	0.173228346456693	0.163771712158809	0.162162162162162	0.216417910447761	0.119318181818182	0.186602870813397	0.136708860759494	0.193704600484261	0.111747851002865	0.188524590163934	0.157760814249364	0.138964577656676	0.15633423180593	0.159779614325069	0.117478510028653	0.16710182767624	0.168224299065421	0.309050772626932	0.118451025056948	0.133879781420765	0.134831460674157	0.207692307692308	0.184357541899441	0.218446601941748	0.125356125356125	0.195979899497487	0.189801699716714	0.158311345646438	0.221729490022173
risperidone	0.162995594713656	0.116935483870968	0.193877551020408	0.192452830188679	0.152317880794702	0.121076233183857	0.192878338278932	0.227642276422764	0.0873362445414847	0.158940397350993	0.26537216828479	0.199261992619926	0.135135135135135	0.183453237410072	0.139240506329114	0.184873949579832	0.134948096885813	0.158798283261803	0.122362869198312	0.203174603174603	0.189723320158103	0.129370629370629	0.126984126984127	0.220640569395018	0.127272727272727	0.158940397350993	0.16988416988417	0.188356164383562	0.0900900900900901	0.214285714285714	0.170454545454545	0.187772925764192	0.169421487603306	0.160337552742616	0.109090909090909	0.166666666666667	0.224913494809689	0.25561797752809	0.153846153846154	0.179824561403509	0.0840336134453782	0.26953125	0.125506072874494	0.244755244755245	0.131818181818182	0.222222222222222	0.109311740890688	0.176706827309237	0.205357142857143
ropinirole	0.274336283185841	0.189393939393939	0.196891191709845	0.113636363636364	0.163265306122449	0.25	0.151020408163265	0.28169014084507	0.194444444444444	0.173469387755102	0.315533980582524	0.132596685082873	0.144736842105263	0.331210191082803	0.351351351351351	0.408695652173913	0.168539325842697	0.401869158878505	0.168	0.263414634146341	0.190789473684211	0.215568862275449	0.146853146853147	0.17989417989418	0.094017094017094	0.144278606965174	0.211920529801325	0.194736842105263	0.0892857142857143	0.3203125	0.37956204379562	0.277310924369748	0.207407407407407	0.24	0.0973451327433628	0.283687943262411	0.181818181818182	0.189090909090909	0.153846153846154	0.392523364485981	0.15	0.331168831168831	0.234375	0.18	0.264705882352941	0.206896551724138	0.1	0.244604316546763	0.144578313253012
sertraline	0.349056603773585	0.138686131386861	0.256830601092896	0.153846153846154	0.123762376237624	0.216981132075472	0.180672268907563	0.190789473684211	0.174311926605505	0.139303482587065	0.216216216216216	0.152542372881356	0.123376623376623	0.149171270718232	0.182539682539683	0.352941176470588	0.169491525423729	0.26271186440678	0.141732283464567	0.18348623853211	0.224489795918367	0.147727272727273	0.156028368794326	0.193548387096774	0.114035087719298	0.139303482587065	0.181818181818182	0.189473684210526	0.0803571428571429	0.322834645669291	0.182389937106918	0.424528301886792	0.218045112781955	0.272727272727273	0.118181818181818	0.374045801526718	0.194871794871795	0.176895306859206	0.131313131313131	0.309734513274336	0.161016949152542	0.333333333333333	0.276422764227642	0.175	0.230769230769231	0.229411764705882	0.0928571428571429	0.228571428571429	0.136
sildenafil	0.141868512110727	0.13953488372093	0.222873900293255	0.150602409638554	0.153203342618384	0.112676056338028	0.234828496042216	0.175718849840256	0.158088235294118	0.264437689969605	0.235135135135135	0.136627906976744	0.139240506329114	0.219135802469136	0.123745819397993	0.171717171717172	0.155425219941349	0.138983050847458	0.121621621621622	0.25	0.180064308681672	0.18960244648318	0.12540192926045	0.182080924855491	0.0680272108843537	0.188571428571429	0.135384615384615	0.197101449275362	0.0511945392491468	0.195286195286195	0.164596273291925	0.126666666666667	0.148026315789474	0.16382252559727	0.0652920962199313	0.165079365079365	0.183098591549296	0.21563981042654	0.268518518518519	0.15916955017301	0.128919860627178	0.203076923076923	0.162162162162162	0.17877094972067	0.137184115523466	0.189189189189189	0.100323624595469	0.161812297734628	0.256
sirolimus	0.201149425287356	0.174603174603175	0.151750972762646	0.202764976958525	0.126923076923077	0.147058823529412	0.137704918032787	0.122727272727273	0.127906976744186	0.113207547169811	0.166666666666667	0.49171270718232	0.106481481481481	0.165957446808511	0.131578947368421	0.135	0.114285714285714	0.137566137566138	0.104712041884817	0.222641509433962	0.171428571428571	0.121338912133891	0.43125	0.185185185185185	0.229299363057325	0.138996138996139	0.117117117117117	0.216666666666667	0.25503355704698	0.206185567010309	0.159817351598174	0.130208333333333	0.0909090909090909	0.170212765957447	0.268456375838926	0.128440366972477	0.136882129277567	0.342465753424658	0.1284046692607	0.175824175824176	0.16	0.244239631336406	0.161458333333333	0.24896265560166	0.102272727272727	0.15546218487395	0.47972972972973	0.11214953271028	0.151315789473684
tacrolimus	0.202312138728324	0.121827411167513	0.147859922178988	0.192660550458716	0.145098039215686	0.161676646706587	0.145695364238411	0.123287671232877	0.122093023255814	0.113636363636364	0.171328671328671	0.528409090909091	0.106976744186047	0.181818181818182	0.132275132275132	0.135678391959799	0.12396694214876	0.138297872340426	0.09375	0.237547892720307	0.172248803827751	0.121848739495798	0.480519480519481	0.18595041322314	0.215189873417722	0.126436781609195	0.10762331838565	0.202479338842975	0.184713375796178	0.201030927835052	0.171296296296296	0.125	0.0913461538461538	0.164893617021277	0.253333333333333	0.123853211009174	0.133079847908745	0.329931972789116	0.142292490118577	0.183333333333333	0.188235294117647	0.251162790697674	0.18716577540107	0.244813278008299	0.102857142857143	0.151260504201681	0.388535031847134	0.112676056338028	0.155629139072848
thalidomide	0.247933884297521	0.179856115107914	0.18407960199005	0.134078212290503	0.205128205128205	0.201754385964912	0.17004048582996	0.219354838709677	0.182608695652174	0.15609756097561	0.246636771300448	0.177777777777778	0.138364779874214	0.186813186813187	0.189393939393939	0.215827338129496	0.149732620320856	0.2265625	0.16793893129771	0.237209302325581	0.212903225806452	0.141304347826087	0.204225352112676	0.179487179487179	0.134453781512605	0.15609756097561	0.158536585365854	0.147058823529412	0.0932203389830508	0.303703703703704	0.272727272727273	0.223076923076923	0.148648648648649	0.191176470588235	0.149122807017544	0.296551724137931	0.169902912621359	0.232472324723247	0.148514851485149	0.258064516129032	0.141732283464567	0.35031847133758	0.204379562043796	0.202970297029703	0.225225225225225	0.219101123595506	0.141843971631206	0.208053691275168	0.158730158730159
tolazamide	0.192592592592593	0.152317880794702	0.180952380952381	0.115183246073298	0.189320388349515	0.166666666666667	0.132575757575758	0.198795180722892	0.168	0.216748768472906	0.165991902834008	0.180851063829787	0.164634146341463	0.255555555555556	0.192857142857143	0.177631578947368	0.153846153846154	0.167832167832168	0.13986013986014	0.232142857142857	0.171597633136095	0.139896373056995	0.167741935483871	0.126760563380282	0.106870229007634	0.138248847926267	0.136363636363636	0.145539906103286	0.094488188976378	0.24	0.204678362573099	0.190140845070423	0.153846153846154	0.186206896551724	0.0846153846153846	0.164705882352941	0.130630630630631	0.174061433447099	0.241025641025641	0.238805970149254	0.099290780141844	0.240223463687151	0.136363636363636	0.155251141552511	0.140625	0.135	0.089171974522293	0.165644171779141	0.247933884297521
tolmetin	0.284552845528455	0.171232876712329	0.189320388349515	0.153846153846154	0.152380952380952	0.263157894736842	0.16078431372549	0.187878787878788	0.181818181818182	0.173076923076923	0.207627118644068	0.106060606060606	0.153374233128834	0.155440414507772	0.154929577464789	0.205479452054795	0.126903553299492	0.32258064516129	0.194029850746269	0.176724137931034	0.167664670658683	0.185792349726776	0.126582278481013	0.295081967213115	0.0923076923076923	0.178743961352657	0.193939393939394	0.158653846153846	0.114754098360656	0.228187919463087	0.194117647058824	0.185714285714286	0.372093023255814	0.207142857142857	0.121951219512195	0.160714285714286	0.221674876847291	0.159863945578231	0.154589371980676	0.263565891472868	0.16030534351145	0.190217391304348	0.274074074074074	0.275510204081633	0.388349514563107	0.723076923076923	0.12	0.307692307692308	0.128301886792453
triamterene	0.113924050632911	0.131736526946108	0.138528138528139	0.117647058823529	0.165919282511211	0.132867132867133	0.217054263565891	0.175824175824176	0.133802816901408	0.253588516746411	0.188235294117647	0.0772727272727273	0.211764705882353	0.15311004784689	0.166666666666667	0.161676646706587	0.111111111111111	0.151898734177215	0.155844155844156	0.145669291338583	0.13903743315508	0.243386243386243	0.0594594594594595	0.197183098591549	0.0596026490066225	0.201834862385321	0.168478260869565	0.204651162790698	0.0547945205479452	0.142045454545455	0.175531914893617	0.164556962025316	0.196319018404908	0.140243902439024	0.0540540540540541	0.132978723404255	0.203619909502262	0.158064516129032	0.212264150943396	0.16025641025641	0.0897435897435897	0.150485436893204	0.124260355029586	0.235023041474654	0.125874125874126	0.203980099502488	0.0628571428571429	0.265432098765432	0.152727272727273
valsartan	0.253521126760563	0.20125786163522	0.188340807174888	0.15	0.224299065420561	0.188405797101449	0.206106870229008	0.173913043478261	0.181159420289855	0.152838427947598	0.200787401574803	0.201005025125628	0.136612021857924	0.197044334975369	0.164556962025316	0.209876543209877	0.136150234741784	0.218543046357616	0.208053691275168	0.225941422594142	0.194444444444444	0.139423076923077	0.207317073170732	0.206572769953052	0.148936170212766	0.183856502242152	0.198895027624309	0.180995475113122	0.138686131386861	0.309677419354839	0.218579234972678	0.2	0.145348837209302	0.211538461538462	0.153284671532847	0.257309941520468	0.185840707964602	0.227891156462585	0.239234449760766	0.270833333333333	0.162162162162162	0.327777777777778	0.2	0.238532110091743	0.198529411764706	0.22	0.160493827160494	0.189655172413793	0.16
venlafaxine	0.35	0.298245614035088	0.290697674418605	0.191082802547771	0.140625	0.32967032967033	0.176724137931034	0.17687074829932	0.363636363636364	0.127551020408163	0.18552036199095	0.217391304347826	0.145833333333333	0.162790697674419	0.165289256198347	0.264462809917355	0.117977528089888	0.27027027027027	0.223214285714286	0.262626262626263	0.376	0.227848101265823	0.25	0.215909090909091	0.122641509433962	0.214285714285714	0.234042553191489	0.224719101123595	0.141414141414141	0.481481481481481	0.19205298013245	0.311926605504587	0.339130434782609	0.445544554455446	0.185567010309278	0.264705882352941	0.229508196721311	0.204545454545455	0.130890052356021	0.372549019607843	0.228571428571429	0.410071942446043	0.330357142857143	0.213903743315508	0.304347826086957	0.240740740740741	0.16	0.223880597014925	0.112903225806452
vincristine	0.169811320754717	0.152694610778443	0.230563002680965	0.201133144475921	0.148614609571788	0.147435897435897	0.220095693779904	0.181556195965418	0.133333333333333	0.186528497409326	0.302872062663185	0.281065088757396	0.142045454545455	0.210526315789474	0.13855421686747	0.203703703703704	0.150395778364116	0.163076923076923	0.109792284866469	0.31266846361186	0.182080924855491	0.210674157303371	0.213622291021672	0.311046511627907	0.102167182662539	0.195822454308094	0.126027397260274	0.253443526170799	0.0869565217391304	0.229102167182663	0.177966101694915	0.180124223602484	0.241269841269841	0.18944099378882	0.124600638977636	0.165242165242165	0.203125	0.412213740458015	0.155612244897959	0.204472843450479	0.13312693498452	0.292537313432836	0.184049079754601	0.271232876712329	0.147909967845659	0.269565217391304	0.20125786163522	0.189910979228487	0.1875
warfarin	0.244444444444444	0.256944444444444	0.24390243902439	0.176470588235294	0.135135135135135	0.21259842519685	0.16793893129771	0.131868131868132	0.24390243902439	0.123893805309735	0.156862745098039	0.16243654822335	0.137931034482759	0.1256038647343	0.183673469387755	0.207792207792208	0.120772946859903	0.2	0.223021582733813	0.230434782608696	0.242424242424242	0.182291666666667	0.182389937106918	0.241206030150754	0.235772357723577	0.186915887850467	0.162921348314607	0.167441860465116	0.186991869918699	0.312925170068027	0.145161290322581	0.23943661971831	0.23841059602649	0.316176470588235	0.243697478991597	0.15819209039548	0.178082191780822	0.210344827586207	0.111607142857143	0.253623188405797	0.2	0.272222222222222	0.28169014084507	0.209302325581395	0.254098360655738	0.225130890052356	0.227586206896552	0.22360248447205	0.144444444444444
ziprasidone	0.224137931034483	0.147208121827411	0.181102362204724	0.152173913043478	0.178571428571429	0.15028901734104	0.240282685512367	0.267676767676768	0.137931034482759	0.210526315789474	0.338582677165354	0.151260504201681	0.14622641509434	0.252252252252252	0.23728813559322	0.350877192982456	0.231111111111111	0.29585798816568	0.12565445026178	0.271317829457364	0.179245283018868	0.219730941704036	0.1256038647343	0.206611570247934	0.100558659217877	0.191235059760956	0.177570093457944	0.264957264957265	0.0790960451977401	0.233160621761658	0.296482412060302	0.214285714285714	0.183673469387755	0.172774869109948	0.102857142857143	0.275510204081633	0.174418604651163	0.245283018867925	0.185483870967742	0.289940828402367	0.143646408839779	0.262672811059908	0.201058201058201	0.215139442231076	0.2	0.207792207792208	0.109452736318408	0.222222222222222	0.204081632653061
aliskiren	0.315789473684211	0.253333333333333	0.278048780487805	0.152284263959391	0.146017699115044	0.288	0.181132075471698	0.163934426229508	0.322314049586777	0.115384615384615	0.203187250996016	0.235602094240838	0.145251396648045	0.2	0.152866242038217	0.253246753246753	0.132701421800948	0.214765100671141	0.195945945945946	0.318181818181818	0.308641975308642	0.238095238095238	0.274509803921569	0.221153846153846	0.127659574468085	0.219626168224299	0.16304347826087	0.270935960591133	0.116788321167883	0.379310344827586	0.208791208791209	0.211920529801325	0.293333333333333	0.357664233576642	0.165413533834586	0.191011235955056	0.177777777777778	0.269503546099291	0.137777777777778	0.343283582089552	0.251851851851852	0.45679012345679	0.330985915492958	0.219178082191781	0.212121212121212	0.217171717171717	0.201298701298701	0.2	0.120567375886525
finasteride	0.153846153846154	0.147286821705426	0.115577889447236	0.191082802547771	0.111675126903553	0.110091743119266	0.109756097560976	0.123376623376623	0.100917431192661	0.105	0.169642857142857	0.324324324324324	0.0927152317880795	0.142857142857143	0.175	0.159090909090909	0.124293785310734	0.137096774193548	0.104838709677419	0.152073732718894	0.170068027210884	0.0898876404494382	0.220472440944882	0.120418848167539	0.433734939759036	0.0995024875621891	0.0943396226415094	0.123711340206186	0.298850574712644	0.212121212121212	0.161290322580645	0.232758620689655	0.0845070422535211	0.168	0.455696202531646	0.154362416107383	0.0922330097087379	0.218390804597701	0.0964467005076142	0.196581196581197	0.102564102564103	0.289473684210526	0.103703703703704	0.207446808510638	0.111111111111111	0.129213483146067	0.283185840707965	0.115646258503401	0.145228215767635
phentermine	0.402985074626866	0.188888888888889	0.167741935483871	0.106060606060606	0.1125	0.355932203389831	0.0995260663507109	0.157894736842105	0.295081967213115	0.118012422360248	0.145077720207254	0.0839160839160839	0.137614678899083	0.143884892086331	0.19047619047619	0.317647058823529	0.0896551724137931	0.265822784810127	0.185185185185185	0.148351648351648	0.235849056603774	0.150375939849624	0.106796116504854	0.168918918918919	0.0985915492957746	0.111111111111111	0.242990654205607	0.120253164556962	0.107692307692308	0.337078651685393	0.168067226890756	0.36	0.241758241758242	0.329113924050633	0.0882352941176471	0.235849056603774	0.194805194805195	0.121457489878543	0.129032258064516	0.356164383561644	0.142857142857143	0.2109375	0.227272727272727	0.141104294478528	0.316666666666667	0.203007518796992	0.0612244897959184	0.242424242424242	0.0779816513761468
biperiden	0.288288288288288	0.209302325581395	0.210526315789474	0.274509803921569	0.135	0.264705882352941	0.161157024793388	0.190789473684211	0.219047619047619	0.133663366336634	0.194690265486726	0.342105263157895	0.123376623376623	0.162011173184358	0.221311475409836	0.267716535433071	0.143646408839779	0.241666666666667	0.208333333333333	0.211267605633803	0.343283582089552	0.167630057803468	0.234848484848485	0.226519337016575	0.27	0.156565656565657	0.221476510067114	0.189473684210526	0.247422680412371	0.423728813559322	0.189873417721519	0.372727272727273	0.218045112781955	0.350877192982456	0.351648351648352	0.232876712328767	0.226315789473684	0.239543726235741	0.160621761658031	0.37037037037037	0.122950819672131	0.426573426573427	0.189393939393939	0.298342541436464	0.242718446601942	0.244047619047619	0.296610169491525	0.202797202797203	0.159183673469388
bisacodyl	0.293577981651376	0.283333333333333	0.288135593220339	0.155688622754491	0.171875	0.295918367346939	0.207792207792208	0.185430463576159	0.354838709677419	0.158163265306122	0.201793721973094	0.103825136612022	0.195804195804196	0.157303370786517	0.166666666666667	0.213740458015267	0.132596685082873	0.256410256410256	0.232758620689655	0.242718446601942	0.271428571428571	0.282051282051282	0.133802816901408	0.294117647058824	0.0964912280701754	0.25414364640884	0.19205298013245	0.237569060773481	0.122641509433962	0.276923076923077	0.2	0.221311475409836	0.684210526315789	0.447619047619048	0.110091743119266	0.194630872483221	0.203125	0.165467625899281	0.13265306122449	0.269565217391304	0.310679611650485	0.231707317073171	0.435185185185185	0.259459459459459	0.3125	0.361842105263158	0.118518518518519	0.328125	0.123505976095618
brompheniramine	0.293577981651376	0.132352941176471	0.1875	0.128654970760234	0.142131979695431	0.221153846153846	0.138775510204082	0.193333333333333	0.177570093457944	0.164102564102564	0.201793721973094	0.122222222222222	0.163265306122449	0.150837988826816	0.15748031496063	0.282258064516129	0.126373626373626	0.225	0.125984251968504	0.207547169811321	0.253521126760563	0.183431952662722	0.133802816901408	0.301775147928994	0.0775862068965517	0.152284263959391	0.184210526315789	0.172774869109948	0.0720720720720721	0.296875	0.192307692307692	0.295652173913043	0.467889908256881	0.277310924369748	0.0707964601769911	0.202702702702703	0.255434782608696	0.208955223880597	0.138461538461538	0.280701754385965	0.10655737704918	0.239263803680982	0.201550387596899	0.226315789473684	0.235294117647059	0.398648648648649	0.0709219858156028	0.26865671641791	0.123505976095618
cabergoline	0.21301775147929	0.141361256544503	0.226890756302521	0.195348837209302	0.199170124481328	0.164634146341463	0.203508771929825	0.185365853658537	0.137724550898204	0.187755102040816	0.262357414448669	0.209090909090909	0.169154228855721	0.194690265486726	0.185393258426966	0.245810055865922	0.164502164502165	0.185393258426966	0.125	0.226053639846743	0.203980099502488	0.194570135746606	0.16580310880829	0.296803652968037	0.152439024390244	0.182926829268293	0.173076923076923	0.205020920502092	0.0958083832335329	0.314285714285714	0.25	0.217142857142857	0.237569060773481	0.2	0.149068322981366	0.203980099502488	0.213991769547325	0.458646616541353	0.157894736842105	0.25748502994012	0.105555555555556	0.323383084577114	0.164893617021277	0.291304347826087	0.1875	0.237442922374429	0.131578947368421	0.264864864864865	0.17687074829932
caffeine	0.102702702702703	0.085	0.150197628458498	0.0893617021276596	0.165991902834008	0.0982658959537572	0.195804195804196	0.174757281553398	0.0988372093023256	0.193415637860082	0.208029197080292	0.113445378151261	0.181818181818182	0.15450643776824	0.160220994475138	0.13265306122449	0.135593220338983	0.135135135135135	0.0842105263157895	0.147482014388489	0.12093023255814	0.190045248868778	0.103448275862069	0.127490039840637	0.0621468926553672	0.150793650793651	0.130232558139535	0.200836820083682	0.0581395348837209	0.133663366336634	0.202898550724638	0.109947643979058	0.109452736318408	0.108247422680412	0.0697674418604651	0.115740740740741	0.152941176470588	0.148367952522255	0.135458167330677	0.14207650273224	0.0879120879120879	0.172566371681416	0.106598984771574	0.134099616858238	0.0862068965517241	0.144067796610169	0.07	0.201030927835052	0.173469387755102
calcitriol	0.112244897959184	0.232323232323232	0.0949720670391061	0.238461538461538	0.0604395604395604	0.130952380952381	0.0646551724137931	0.0888888888888889	0.132530120481928	0.0540540540540541	0.0976744186046512	0.259259259259259	0.0692307692307692	0.0740740740740741	0.138613861386139	0.0948275862068965	0.0679012345679012	0.116504854368932	0.15625	0.0769230769230769	0.131782945736434	0.0700636942675159	0.18348623853211	0.119047619047619	0.409090909090909	0.0833333333333333	0.112781954887218	0.0847457627118644	0.553571428571429	0.145299145299145	0.0769230769230769	0.17	0.103448275862069	0.188118811881188	0.508474576271186	0.106060606060606	0.0994475138121547	0.0977443609022556	0.0674157303370786	0.14	0.0957446808510638	0.156462585034014	0.108108108108108	0.218181818181818	0.132530120481928	0.107594936708861	0.506329113924051	0.0866141732283465	0.0869565217391304
carbinoxamine	0.356521739130435	0.149659863945578	0.215	0.136612021857924	0.16504854368932	0.224137931034483	0.225	0.197530864197531	0.21551724137931	0.163461538461538	0.214592274678112	0.148148148148148	0.184713375796178	0.169312169312169	0.182481751824818	0.279411764705882	0.195652173913043	0.285714285714286	0.17910447761194	0.193832599118943	0.221518987341772	0.201117318435754	0.142857142857143	0.382352941176471	0.0769230769230769	0.174757281553398	0.25	0.257894736842105	0.0806451612903226	0.256944444444444	0.203592814371257	0.233082706766917	0.434426229508197	0.325396825396825	0.088	0.221518987341772	0.242424242424242	0.202127659574468	0.133971291866029	0.288	0.19047619047619	0.225988700564972	0.287878787878788	0.233830845771144	0.226086956521739	0.321428571428571	0.0921052631578947	0.275862068965517	0.164705882352941
cinacalcet	0.29	0.163934426229508	0.213483146067416	0.13125	0.126984126984127	0.263736263736264	0.171052631578947	0.246268656716418	0.225806451612903	0.137566137566138	0.2018779342723	0.158536585365854	0.135714285714286	0.204968944099379	0.184210526315789	0.289473684210526	0.122093023255814	0.238532110091743	0.18018018018018	0.207920792079208	0.296875	0.160493827160494	0.173228346456693	0.188571428571429	0.107843137254902	0.131578947368421	0.191489361702128	0.184357541899441	0.07	0.412844036697248	0.234042553191489	0.317307692307692	0.223140495867769	0.284403669724771	0.112244897959184	0.307086614173228	0.190217391304348	0.168539325842697	0.179775280898876	0.313725490196078	0.108108108108108	0.366906474820144	0.191666666666667	0.175531914893617	0.280898876404494	0.211180124223602	0.0859375	0.215384615384615	0.115702479338843
clemastine	0.407766990291262	0.17037037037037	0.208333333333333	0.152046783625731	0.139303482587065	0.271844660194175	0.204255319148936	0.180645161290323	0.262135922330097	0.132352941176471	0.182608695652174	0.29559748427673	0.121794871794872	0.166666666666667	0.188976377952756	0.314516129032258	0.180790960451977	0.301724137931034	0.204918032786885	0.192660550458716	0.328467153284672	0.172413793103448	0.341463414634146	0.258426966292135	0.112068965517241	0.149253731343284	0.243243243243243	0.266666666666667	0.118181818181818	0.328125	0.20253164556962	0.285714285714286	0.223880597014925	0.322033898305085	0.179245283018868	0.263888888888889	0.217616580310881	0.219330855018587	0.164948453608247	0.327433628318584	0.241071428571429	0.34640522875817	0.347457627118644	0.203045685279188	0.262135922330097	0.219653179190751	0.220472440944882	0.216783216783217	0.139442231075697
daunorubicin	0.236453201970443	0.2	0.28030303030303	0.178988326848249	0.127946127946128	0.185	0.196923076923077	0.12890625	0.204081632653061	0.127090301003344	0.188679245283019	0.258064516129032	0.133064516129032	0.161764705882353	0.12719298245614	0.169565217391304	0.14963503649635	0.168181818181818	0.210526315789474	0.253424657534247	0.236051502145923	0.201550387596899	0.315533980582524	0.346938775510204	0.119047619047619	0.190812720848057	0.183673469387755	0.210144927536232	0.080188679245283	0.289719626168224	0.147286821705426	0.227488151658768	0.227272727272727	0.235849056603774	0.143564356435644	0.138339920948617	0.217857142857143	0.24	0.133105802047782	0.22488038277512	0.189320388349515	0.263157894736842	0.261904761904762	0.182758620689655	0.235602094240838	0.223938223938224	0.180995475113122	0.181434599156118	0.159763313609467
dextromethorphan	0.26890756302521	0.271317829457364	0.329608938547486	0.194117647058824	0.135265700483092	0.268518518518519	0.179591836734694	0.159509202453988	0.271028037383178	0.133971291866029	0.188034188034188	0.191011235955056	0.145569620253165	0.161290322580645	0.171641791044776	0.261194029850746	0.149732620320856	0.198473282442748	0.176923076923077	0.266666666666667	0.333333333333333	0.213872832369942	0.1875	0.216931216931217	0.163793103448276	0.185	0.210191082802548	0.206185567010309	0.112068965517241	0.466666666666667	0.173652694610778	0.347457627118644	0.36	0.384615384615385	0.15929203539823	0.296551724137931	0.205	0.227941176470588	0.131707317073171	0.289256198347107	0.188524590163934	0.367741935483871	0.27906976744186	0.185365853658537	0.214285714285714	0.205555555555556	0.118055555555556	0.224489795918367	0.123076923076923
digoxin	0.169230769230769	0.170212765957447	0.0963302752293578	0.207100591715976	0.0776255707762557	0.159663865546218	0.0943396226415094	0.0919540229885057	0.096	0.0720720720720721	0.129554655870445	0.479166666666667	0.0963855421686747	0.118556701030928	0.128571428571429	0.0828025477707006	0.0909090909090909	0.112676056338028	0.132352941176471	0.136170212765957	0.111764705882353	0.104712041884817	0.482758620689655	0.17258883248731	0.307692307692308	0.101851851851852	0.104046242774566	0.108490566037736	0.313131313131313	0.113207547169811	0.119318181818182	0.118881118881119	0.089171974522293	0.13986013986014	0.404255319148936	0.0738636363636364	0.110091743119266	0.15916955017301	0.10952380952381	0.129496402877698	0.206611570247934	0.17032967032967	0.194244604316547	0.213930348258706	0.122950819672131	0.112244897959184	0.5	0.096969696969697	0.105660377358491
dihydroergotamine	0.211711711711712	0.137096774193548	0.219178082191781	0.197761194029851	0.188552188552189	0.164383561643836	0.233333333333333	0.158490566037736	0.139013452914798	0.203389830508475	0.269230769230769	0.259541984732824	0.172549019607843	0.188612099644128	0.131687242798354	0.190871369294606	0.13265306122449	0.15546218487395	0.11522633744856	0.301694915254237	0.1953125	0.192727272727273	0.199170124481328	0.298507462686567	0.104803493449782	0.179401993355482	0.166666666666667	0.23943661971831	0.0739130434782609	0.283842794759825	0.198473282442748	0.173728813559322	0.195020746887967	0.191489361702128	0.126696832579186	0.172413793103448	0.229452054794521	0.745173745173745	0.166666666666667	0.223214285714286	0.123931623931624	0.314741035856574	0.169421487603306	0.257839721254355	0.154545454545455	0.236162361623616	0.148148148148148	0.241666666666667	0.202346041055718
dobutamine	0.319148936170213	0.245454545454545	0.271084337349398	0.135483870967742	0.136612021857924	0.325301204819277	0.149122807017544	0.182481751824818	0.282352941176471	0.122994652406417	0.183962264150943	0.163522012578616	0.149253731343284	0.173913043478261	0.181818181818182	0.290909090909091	0.119047619047619	0.25	0.223300970873786	0.244791666666667	0.341666666666667	0.196078431372549	0.180327868852459	0.180232558139535	0.11340206185567	0.173184357541899	0.225563909774436	0.182857142857143	0.120879120879121	0.602150537634409	0.190140845070423	0.333333333333333	0.349056603773585	0.391752577319588	0.118279569892473	0.288	0.215909090909091	0.203921568627451	0.138888888888889	0.372340425531915	0.168316831683168	0.360294117647059	0.26605504587156	0.186813186813187	0.282352941176471	0.225806451612903	0.0894308943089431	0.233870967741935	0.108786610878661
dopamine	0.324675324675325	0.292134831460674	0.19620253164557	0.1	0.120481927710843	0.375	0.116279069767442	0.15702479338843	0.380952380952381	0.112426035502959	0.145	0.101351351351351	0.137931034482759	0.167832167832168	0.186813186813187	0.25	0.0993377483443709	0.270588235294118	0.268292682926829	0.172972972972973	0.252252252252252	0.183823529411765	0.119266055045872	0.145569620253165	0.075	0.160493827160494	0.247787610619469	0.149068322981366	0.126760563380282	0.365591397849462	0.176	0.264367816091954	0.375	0.36144578313253	0.0933333333333333	0.252252252252252	0.170731707317073	0.122047244094488	0.122699386503067	0.289156626506024	0.215189873417722	0.234848484848485	0.318181818181818	0.14792899408284	0.338461538461538	0.183098591549296	0.0666666666666667	0.235849056603774	0.0848214285714286
doxylamine	0.289473684210526	0.159420289855072	0.225130890052356	0.14367816091954	0.160804020100503	0.242990654205607	0.197478991596639	0.209150326797386	0.233644859813084	0.165	0.217777777777778	0.149171270718232	0.195945945945946	0.177777777777778	0.186046511627907	0.222222222222222	0.165745856353591	0.24390243902439	0.192	0.19634703196347	0.23489932885906	0.211764705882353	0.143835616438356	0.395061728395062	0.0737704918032787	0.176767676767677	0.256756756756757	0.229946524064171	0.0869565217391304	0.274074074074074	0.207547169811321	0.25	0.469026548672566	0.35042735042735	0.0854700854700855	0.187096774193548	0.247368421052632	0.18705035971223	0.14	0.277310924369748	0.146341463414634	0.223529411764706	0.229007633587786	0.238341968911917	0.245283018867925	0.322981366459627	0.0902777777777778	0.294117647058824	0.156626506024096
etomidate	0.251798561151079	0.16875	0.186363636363636	0.164948453608247	0.162162162162162	0.24031007751938	0.172932330827068	0.218390804597701	0.177777777777778	0.160714285714286	0.17578125	0.113744075829384	0.179190751445087	0.154589371980676	0.132075471698113	0.177914110429448	0.117370892018779	0.216216216216216	0.157894736842105	0.17004048582996	0.192090395480226	0.176767676767677	0.14792899408284	0.271356783919598	0.0748299319727891	0.220657276995305	0.238372093023256	0.168181818181818	0.101449275362319	0.213414634146341	0.183783783783784	0.181818181818182	0.221518987341772	0.193548387096774	0.1	0.185393258426966	0.245283018867925	0.159090909090909	0.153846153846154	0.23448275862069	0.158620689655172	0.211340206185567	0.220779220779221	0.220183486238532	0.204545454545455	0.276595744680851	0.121951219512195	0.253086419753086	0.158088235294118
fenoldopam	0.309090909090909	0.2265625	0.276243093922652	0.126436781609195	0.128712871287129	0.25	0.184873949579832	0.151898734177215	0.228571428571429	0.133004926108374	0.204444444444444	0.138888888888889	0.137254901960784	0.180790960451977	0.181102362204724	0.306451612903226	0.168539325842697	0.271186440677966	0.206611570247934	0.204651162790698	0.23972602739726	0.173410404624277	0.138888888888889	0.17989417989418	0.094017094017094	0.16751269035533	0.228187919463087	0.213903743315508	0.0892857142857143	0.341269841269841	0.173913043478261	0.357142857142857	0.336065573770492	0.324786324786325	0.107142857142857	0.403100775193798	0.175879396984925	0.180505415162455	0.130653266331658	0.252100840336134	0.221238938053097	0.257668711656442	0.338983050847458	0.174129353233831	0.252427184466019	0.206896551724138	0.0921985815602837	0.244604316546763	0.135458167330677
fexofenadine	0.40625	0.223140495867769	0.254237288135593	0.176100628930818	0.152631578947368	0.32967032967033	0.171673819742489	0.201388888888889	0.224489795918367	0.127551020408163	0.224299065420561	0.225	0.145833333333333	0.183431952662722	0.205128205128205	0.296610169491525	0.137142857142857	0.368932038834951	0.234234234234234	0.256281407035176	0.303030303030303	0.175757575757576	0.24	0.273809523809524	0.166666666666667	0.163157894736842	0.242857142857143	0.184782608695652	0.164948453608247	0.467889908256881	0.216216216216216	0.361904761904762	0.241935483870968	0.351851851851852	0.210526315789474	0.228571428571429	0.236263736263736	0.213740458015267	0.142857142857143	0.428571428571429	0.18348623853211	0.410071942446043	0.273504273504274	0.233695652173913	0.44578313253012	0.358108108108108	0.16	0.28125	0.145228215767635
flavoxate	0.245714285714286	0.290502793296089	0.292372881355932	0.179039301310044	0.14828897338403	0.186046511627907	0.253521126760563	0.147982062780269	0.253086419753086	0.130111524163569	0.232142857142857	0.223684210526316	0.148148148148148	0.179166666666667	0.197860962566845	0.21025641025641	0.165289256198347	0.178947368421053	0.229050279329609	0.311023622047244	0.328125	0.225663716814159	0.202020202020202	0.242677824267782	0.134831460674157	0.225806451612903	0.189814814814815	0.264705882352941	0.126436781609195	0.365168539325843	0.168888888888889	0.269662921348315	0.196969696969697	0.396341463414634	0.144508670520231	0.186046511627907	0.189189189189189	0.289389067524116	0.141221374045802	0.232044198895028	0.19774011299435	0.279816513761468	0.260869565217391	0.220472440944882	0.208333333333333	0.218884120171674	0.163265306122449	0.21078431372549	0.204697986577181
fludarabine	0.122270742358079	0.102040816326531	0.154362416107383	0.119565217391304	0.129139072847682	0.130232558139535	0.215384615384615	0.130268199233716	0.105022831050228	0.203508771929825	0.156626506024096	0.177777777777778	0.176229508196721	0.133802816901408	0.0912863070539419	0.11336032388664	0.110726643598616	0.0912863070539419	0.0791666666666667	0.177215189873418	0.162055335968379	0.22007722007722	0.188841201716738	0.187279151943463	0.0663716814159292	0.13953488372093	0.193548387096774	0.25	0.0585585585585586	0.123505976095618	0.126865671641791	0.108786610878661	0.121951219512195	0.121338912133891	0.0871559633027523	0.101123595505618	0.252707581227437	0.189189189189189	0.145762711864407	0.129310344827586	0.120535714285714	0.169117647058824	0.12448132780083	0.179054054054054	0.0707964601769911	0.196296296296296	0.117154811715481	0.181818181818182	0.153623188405797
flumazenil	0.154185022026432	0.131687242798354	0.203448275862069	0.13768115942029	0.20979020979021	0.148148148148148	0.253918495297806	0.229508196721311	0.112612612612613	0.187713310580205	0.288079470198675	0.129370629370629	0.163346613545817	0.211111111111111	0.145299145299145	0.15702479338843	0.151943462897526	0.155172413793103	0.162995594713656	0.208333333333333	0.163424124513619	0.171532846715328	0.123505976095618	0.226618705035971	0.0649350649350649	0.179661016949153	0.180392156862745	0.193771626297578	0.0666666666666667	0.18595041322314	0.189922480620155	0.148936170212766	0.146938775510204	0.142259414225941	0.0755555555555556	0.181818181818182	0.226480836236934	0.202702702702703	0.203508771929825	0.191964285714286	0.108225108225108	0.266666666666667	0.154811715481172	0.224913494809689	0.13302752293578	0.223880597014925	0.105691056910569	0.20746887966805	0.195845697329377
hydrocortisone	0.151515151515152	0.175925925925926	0.0864864864864865	0.238805970149254	0.0702702702702703	0.136363636363636	0.0769230769230769	0.0857142857142857	0.112359550561798	0.0638297872340425	0.105504587155963	0.24113475177305	0.0746268656716418	0.098159509202454	0.153846153846154	0.109243697478992	0.0787878787878788	0.153846153846154	0.137254901960784	0.100961538461538	0.143939393939394	0.0679012345679012	0.252336448598131	0.155688622754491	0.60655737704918	0.092896174863388	0.0928571428571429	0.0883977900552486	0.4375	0.139344262295082	0.089041095890411	0.161904761904762	0.0813008130081301	0.157407407407407	0.88	0.0942028985507246	0.0909090909090909	0.133587786259542	0.0655737704918033	0.19	0.148936170212766	0.19047619047619	0.132743362831858	0.233532934131737	0.164705882352941	0.132075471698113	0.493975903614458	0.0916030534351145	0.0944206008583691
isoxsuprine	0.346153846153846	0.275	0.359281437125749	0.149700598802395	0.148717948717949	0.3125	0.230088495575221	0.163398692810458	0.506024096385542	0.141414141414141	0.208144796380091	0.210843373493976	0.148648648648649	0.191860465116279	0.186991869918699	0.274193548387097	0.133333333333333	0.23728813559322	0.245614035087719	0.294416243654822	0.416	0.267515923566879	0.194029850746269	0.209944751381215	0.087719298245614	0.234972677595628	0.251748251748252	0.311764705882353	0.113207547169811	0.542056074766355	0.201298701298701	0.28695652173913	0.30327868852459	0.606382978723404	0.111111111111111	0.273381294964029	0.229946524064171	0.214285714285714	0.139175257731959	0.318181818181818	0.276190476190476	0.322368421052632	0.36283185840708	0.177664974619289	0.25	0.190751445086705	0.119402985074627	0.22463768115942	0.124
lidocaine	0.260416666666667	0.207207207207207	0.136612021857924	0.108974358974359	0.198830409356725	0.229885057471264	0.140969162995595	0.31404958677686	0.247058823529412	0.162921348314607	0.246231155778894	0.123456790123457	0.126865671641791	0.26530612244898	0.380434782608696	0.323809523809524	0.201298701298701	0.365591397849462	0.205882352941176	0.248677248677249	0.161764705882353	0.184210526315789	0.128	0.142857142857143	0.0714285714285714	0.137362637362637	0.151079136690647	0.165714285714286	0.0879120879120879	0.226890756302521	0.394957983193277	0.205607476635514	0.166666666666667	0.211009174311927	0.074468085106383	0.17037037037037	0.128342245989305	0.151515151515152	0.160919540229885	0.4	0.15	0.272727272727273	0.184210526315789	0.163934426229508	0.247058823529412	0.16875	0.0826446280991736	0.19047619047619	0.154185022026432
loperamide	0.423076923076923	0.183823529411765	0.230366492146597	0.142857142857143	0.154228855721393	0.276190476190476	0.191666666666667	0.207792207792208	0.209090909090909	0.135922330097087	0.227678571428571	0.215116279069767	0.141025641025641	0.189944134078212	0.222222222222222	0.349593495934959	0.152173913043478	0.36283185840708	0.2	0.240566037735849	0.321428571428571	0.169491525423729	0.235294117647059	0.233695652173913	0.157894736842105	0.158415841584158	0.246666666666667	0.235294117647059	0.135135135135135	0.491379310344828	0.213836477987421	0.310924369747899	0.227941176470588	0.325	0.185185185185185	0.302816901408451	0.246073298429319	0.253787878787879	0.139303482587065	0.378378378378378	0.213675213675214	0.402684563758389	0.317073170731707	0.224489795918367	0.343434343434343	0.289156626506024	0.144927536231884	0.264285714285714	0.165322580645161
meclizine	0.366666666666667	0.182608695652174	0.186440677966102	0.114649681528662	0.156424581005587	0.252873563218391	0.191780821917808	0.166666666666667	0.270588235294118	0.12972972972973	0.213592233009709	0.128834355828221	0.108695652173913	0.139393939393939	0.18348623853211	0.342857142857143	0.198717948717949	0.316326530612245	0.179245283018868	0.172413793103448	0.194029850746269	0.130434782608696	0.134920634920635	0.147727272727273	0.0918367346938776	0.12972972972973	0.191176470588235	0.170454545454545	0.0631578947368421	0.309734513274336	0.183098591549296	0.297029702970297	0.224137931034483	0.300970873786408	0.10752688172043	0.367521367521368	0.157608695652174	0.159090909090909	0.133333333333333	0.292929292929293	0.206185567010309	0.277777777777778	0.343137254901961	0.149732620320856	0.317073170731707	0.188679245283019	0.0813008130081301	0.225806451612903	0.128205128205128
methysergide	0.205263157894737	0.198019801980198	0.229571984435798	0.254464285714286	0.172284644194757	0.168478260869565	0.207236842105263	0.186666666666667	0.138297872340426	0.211538461538462	0.308823529411765	0.234042553191489	0.166666666666667	0.195121951219512	0.192893401015228	0.216748768472906	0.140077821011673	0.175	0.132352941176471	0.232974910394265	0.192825112107623	0.180327868852459	0.152777777777778	0.283333333333333	0.145161290322581	0.175373134328358	0.170305676855895	0.214007782101167	0.125	0.309278350515464	0.181034482758621	0.281081081081081	0.209756097560976	0.256544502617801	0.167597765363128	0.203619909502262	0.208333333333333	0.590733590733591	0.174242424242424	0.251336898395722	0.0985221674876847	0.244635193133047	0.151658767772512	0.360169491525424	0.175824175824176	0.25531914893617	0.154589371980676	0.258536585365854	0.197411003236246
midodrine	0.275862068965517	0.330578512396694	0.25	0.104972375690608	0.195876288659794	0.276190476190476	0.186721991701245	0.169811320754717	0.33	0.119617224880383	0.211453744493392	0.148351648351648	0.141025641025641	0.203389830508475	0.203125	0.211678832116788	0.133689839572193	0.241935483870968	0.260504201680672	0.276699029126214	0.293706293706294	0.189655172413793	0.150684931506849	0.164102564102564	0.0819672131147541	0.206185567010309	0.230263157894737	0.203125	0.105263157894737	0.429752066115702	0.237179487179487	0.238095238095238	0.3046875	0.370689655172414	0.094017094017094	0.258503401360544	0.172413793103448	0.212454212454212	0.133663366336634	0.275	0.224137931034483	0.282208588957055	0.285714285714286	0.16504854368932	0.231481481481481	0.175824175824176	0.0972222222222222	0.212328767123288	0.146825396825397
mifepristone	0.26865671641791	0.270833333333333	0.206572769953052	0.313609467455621	0.170506912442396	0.21875	0.198443579766537	0.230769230769231	0.165413533834586	0.190697674418605	0.212244897959184	0.190721649484536	0.129943502824859	0.223958333333333	0.27536231884058	0.287671232876712	0.175879396984925	0.333333333333333	0.194444444444444	0.223175965665236	0.210526315789474	0.218085106382979	0.1875	0.245	0.375	0.147982062780269	0.180790960451977	0.187793427230047	0.333333333333333	0.258064516129032	0.214689265536723	0.280575539568345	0.18125	0.274647887323944	0.415094339622642	0.162921348314607	0.187214611872146	0.221453287197232	0.151376146788991	0.458333333333333	0.154929577464789	0.358823529411765	0.202614379084967	0.284313725490196	0.24	0.242105263157895	0.333333333333333	0.213414634146341	0.156133828996283
minoxidil	0.121621621621622	0.0718562874251497	0.114537444933921	0.101010101010101	0.131221719457014	0.0857142857142857	0.117647058823529	0.102702702702703	0.0942028985507246	0.0862068965517241	0.14453125	0.207446808510638	0.107344632768362	0.115942028985507	0.124183006535948	0.135802469135802	0.127450980392157	0.116883116883117	0.0838709677419355	0.124	0.134078212290503	0.0869565217391304	0.141104294478528	0.108597285067873	0.119402985074627	0.105263157894737	0.102150537634409	0.116591928251121	0.107692307692308	0.164634146341463	0.159340659340659	0.12987012987013	0.0946745562130177	0.120253164556962	0.114503816793893	0.121546961325967	0.0987124463519313	0.148026315789474	0.0833333333333333	0.125	0.0810810810810811	0.170103092783505	0.0909090909090909	0.141592920353982	0.0785714285714286	0.12621359223301	0.121019108280255	0.120689655172414	0.145522388059701
mitotane	0.358974358974359	0.144230769230769	0.135294117647059	0.0821917808219178	0.0982658959537572	0.26027397260274	0.119266055045872	0.125	0.197368421052632	0.116279069767442	0.114832535885167	0.0705128205128205	0.0967741935483871	0.125	0.178947368421053	0.319148936170213	0.125827814569536	0.333333333333333	0.173913043478261	0.110552763819095	0.134920634920635	0.114864864864865	0.0677966101694915	0.128048780487805	0.111111111111111	0.0971428571428571	0.188524590163934	0.125	0.0909090909090909	0.18018018018018	0.135338345864662	0.252747252747253	0.225490196078431	0.24468085106383	0.102564102564103	0.232758620689655	0.132947976878613	0.103053435114504	0.113095238095238	0.261363636363636	0.204819277108434	0.151724137931034	0.348314606741573	0.11864406779661	0.338235294117647	0.170068027210884	0.0740740740740741	0.205357142857143	0.0929203539823009
nalbuphine	0.241176470588235	0.204301075268817	0.29004329004329	0.195454545454545	0.130268199233716	0.246835443037975	0.191126279863481	0.142201834862385	0.281045751633987	0.129277566539924	0.207142857142857	0.265116279069767	0.14218009478673	0.145228215767635	0.124352331606218	0.198952879581152	0.160337552742616	0.160427807486631	0.163934426229508	0.293650793650794	0.305263157894737	0.232876712328767	0.248648648648649	0.277533039647577	0.107954545454545	0.212244897959184	0.173708920187793	0.267241379310345	0.08	0.388235294117647	0.153153153153153	0.244318181818182	0.270718232044199	0.305882352941176	0.136904761904762	0.246231155778894	0.194444444444444	0.270967741935484	0.140625	0.234285714285714	0.198830409356725	0.339901477832512	0.256983240223464	0.202380952380952	0.173652694610778	0.209606986899563	0.157068062827225	0.194029850746269	0.124600638977636
naloxone	0.255555555555556	0.225641025641026	0.293388429752066	0.203463203463203	0.143911439114391	0.239766081871345	0.19344262295082	0.152838427947598	0.255952380952381	0.126353790613718	0.234265734265734	0.26431718061674	0.142857142857143	0.164	0.137254901960784	0.190243902439024	0.146245059288538	0.171717171717172	0.163265306122449	0.326848249027237	0.28921568627451	0.207627118644068	0.248730964467005	0.303418803418803	0.147540983606557	0.21875	0.177777777777778	0.25609756097561	0.102702702702703	0.371584699453552	0.153191489361702	0.238095238095238	0.25	0.295081967213115	0.177142857142857	0.234741784037559	0.201520912547529	0.302547770700637	0.145522388059701	0.241935483870968	0.222222222222222	0.360189573459716	0.276595744680851	0.227799227799228	0.17877094972067	0.211618257261411	0.191919191919192	0.186046511627907	0.154088050314465
orphenadrine	0.379310344827586	0.209090909090909	0.26219512195122	0.139072847682119	0.146067415730337	0.341772151898734	0.18348623853211	0.206106870229008	0.3125	0.131868131868132	0.176190476190476	0.183006535947712	0.153846153846154	0.209150326797386	0.223300970873786	0.254545454545455	0.157232704402516	0.3125	0.257731958762887	0.198979591836735	0.276422764227642	0.193333333333333	0.186440677966102	0.267515923566879	0.0947368421052632	0.157303370786517	0.272	0.208333333333333	0.113636363636364	0.318181818181818	0.204379562043796	0.347368421052632	0.263636363636364	0.43956043956044	0.123595505617978	0.217054263565891	0.2	0.152091254752852	0.129213483146067	0.329787234042553	0.1875	0.248275862068966	0.288461538461538	0.164835164835165	0.346153846153846	0.207792207792208	0.120689655172414	0.273504273504274	0.134782608695652
phenoxybenzamine	0.284313725490196	0.252173913043478	0.289940828402367	0.115853658536585	0.162162162162162	0.271739130434783	0.23963133640553	0.16551724137931	0.567567567567568	0.130208333333333	0.162162162162162	0.177914110429448	0.141843971631206	0.173652694610778	0.181034482758621	0.211382113821138	0.160714285714286	0.234234234234234	0.209090909090909	0.223880597014925	0.302325581395349	0.241830065359477	0.1796875	0.147540983606557	0.0747663551401869	0.225988700564972	0.164383561643836	0.281437125748503	0.09	0.322033898305085	0.189189189189189	0.177966101694915	0.239669421487603	0.448979591836735	0.099009900990099	0.282442748091603	0.139175257731959	0.154411764705882	0.121693121693122	0.307692307692308	0.329787234042553	0.271523178807947	0.355140186915888	0.131979695431472	0.234042553191489	0.138728323699422	0.110236220472441	0.185185185185185	0.119341563786008
phentolamine	0.208333333333333	0.18796992481203	0.16	0.119318181818182	0.186528497409326	0.190909090909091	0.225108225108225	0.253424657534247	0.226415094339623	0.215789473684211	0.208888888888889	0.138121546961326	0.121794871794872	0.235294117647059	0.290598290598291	0.336065573770492	0.229411764705882	0.31304347826087	0.195121951219512	0.25	0.197368421052632	0.275	0.145833333333333	0.160621761658031	0.075	0.17258883248731	0.171974522292994	0.259668508287293	0.0603448275862069	0.214285714285714	0.283783783783784	0.204724409448819	0.214814814814815	0.238095238095238	0.0775862068965517	0.174193548387097	0.135265700483092	0.150877192982456	0.164948453608247	0.327433628318584	0.158333333333333	0.279503105590062	0.195488721804511	0.161764705882353	0.192660550458716	0.165745856353591	0.0763888888888889	0.175675675675676	0.157894736842105
physostigmine	0.251655629139073	0.216867469879518	0.237668161434978	0.126168224299065	0.197368421052632	0.24113475177305	0.220149253731343	0.233695652173913	0.225352112676056	0.175213675213675	0.253968253968254	0.146788990825688	0.171122994652406	0.233009708737864	0.291390728476821	0.352941176470588	0.216346153846154	0.274509803921569	0.171779141104294	0.321739130434783	0.30635838150289	0.26530612244898	0.174157303370787	0.175438596491228	0.101910828025478	0.185344827586207	0.175257731958763	0.271028037383178	0.0844155844155844	0.329192546583851	0.329545454545455	0.23125	0.291925465838509	0.298701298701299	0.0974025974025974	0.20855614973262	0.21304347826087	0.231788079470199	0.153846153846154	0.319727891156463	0.188311688311688	0.351351351351351	0.245398773006135	0.185654008438819	0.183673469387755	0.225961538461538	0.111731843575419	0.245714285714286	0.137931034482759
pimozide	0.242647058823529	0.130434782608696	0.213270142180095	0.127551020408163	0.199052132701422	0.183206106870229	0.213438735177866	0.26219512195122	0.166666666666667	0.197183098591549	0.264957264957265	0.179487179487179	0.124293785310734	0.285714285714286	0.305970149253731	0.395522388059701	0.252688172043011	0.277372262773723	0.1875	0.273542600896861	0.211764705882353	0.219251336898396	0.145454545454545	0.169811320754717	0.116788321167883	0.148648648648649	0.223529411764706	0.266331658291457	0.0970149253731343	0.28476821192053	0.38961038961039	0.282608695652174	0.220779220779221	0.258741258741259	0.103703703703704	0.183908045977011	0.227488151658768	0.226480836236934	0.179245283018868	0.37007874015748	0.131944444444444	0.446540880503145	0.203947368421053	0.213953488372093	0.203125	0.236842105263158	0.104938271604938	0.222222222222222	0.131386861313869
pindolol	0.206896551724138	0.1953125	0.233695652173913	0.129411764705882	0.125628140703518	0.2	0.213973799126638	0.155844155844156	0.388888888888889	0.147208121827411	0.176211453744493	0.203592814371257	0.223021582733813	0.15819209039548	0.131782945736434	0.17910447761194	0.146067415730337	0.158730158730159	0.154471544715447	0.231884057971014	0.361538461538462	0.372413793103448	0.25	0.203296703296703	0.0782608695652174	0.228260869565217	0.154838709677419	0.438709677419355	0.0825688073394495	0.259541984732824	0.170886075949367	0.165354330708661	0.382608695652174	0.31304347826087	0.100917431192661	0.172185430463576	0.185567010309278	0.196296296296296	0.133333333333333	0.198347107438017	0.326732673267327	0.196428571428571	0.294117647058824	0.195876288659794	0.168224299065421	0.183908045977011	0.119402985074627	0.233576642335766	0.115079365079365
primaquine	0.186991869918699	0.186567164179104	0.182741116751269	0.137931034482759	0.138613861386139	0.147826086956522	0.224137931034483	0.243243243243243	0.247619047619048	0.18974358974359	0.213333333333333	0.156424581005587	0.213793103448276	0.205714285714286	0.1875	0.291338582677165	0.179775280898876	0.225806451612903	0.138461538461538	0.260869565217391	0.270833333333333	0.339869281045752	0.169014084507042	0.209677419354839	0.092436974789916	0.165829145728643	0.149068322981366	0.363095238095238	0.087719298245614	0.23021582733813	0.232258064516129	0.184615384615385	0.41025641025641	0.256	0.0956521739130435	0.158227848101266	0.185929648241206	0.196363636363636	0.14070351758794	0.26890756302521	0.217391304347826	0.277777777777778	0.203007518796992	0.195979899497487	0.139130434782609	0.19774011299435	0.0909090909090909	0.232394366197183	0.108108108108108
primidone	0.364583333333333	0.180327868852459	0.204419889502762	0.115853658536585	0.187845303867403	0.271739130434783	0.135021097046413	0.190140845070423	0.208333333333333	0.148148148148148	0.211267605633803	0.12280701754386	0.166666666666667	0.209876543209877	0.245454545454545	0.342342342342342	0.133720930232558	0.317307692307692	0.166666666666667	0.223880597014925	0.244444444444444	0.165644171779141	0.188976377952756	0.186440677966102	0.127450980392157	0.148148148148148	0.223021582733813	0.156756756756757	0.112244897959184	0.380530973451327	0.303703703703704	0.299065420560748	0.2	0.290909090909091	0.121212121212121	0.244444444444444	0.201086956521739	0.203065134099617	0.133689839572193	0.346534653465347	0.168224299065421	0.288590604026846	0.25	0.17989417989418	0.303370786516854	0.23125	0.1015625	0.259842519685039	0.142857142857143
protriptyline	0.266666666666667	0.247863247863248	0.264367816091954	0.241610738255034	0.124352331606218	0.214285714285714	0.143459915611814	0.179310344827586	0.18	0.134715025906736	0.232227488151659	0.154761904761905	0.131944444444444	0.157894736842105	0.299065420560748	0.301724137931034	0.125714285714286	0.208695652173913	0.173913043478261	0.192307692307692	0.278195488721804	0.170731707317073	0.150375939849624	0.204545454545455	0.158415841584158	0.146596858638743	0.194444444444444	0.161290322580645	0.121212121212121	0.338983050847458	0.171052631578947	0.698795180722892	0.235772357723577	0.44	0.164948453608247	0.278195488721804	0.186170212765957	0.201520912547529	0.144385026737968	0.30188679245283	0.104347826086957	0.276315789473684	0.195121951219512	0.229508196721311	0.242105263157895	0.236024844720497	0.1171875	0.236641221374046	0.175965665236052
raloxifene	0.206896551724138	0.225274725274725	0.381395348837209	0.18018018018018	0.166666666666667	0.180722891566265	0.238434163701068	0.153488372093023	0.25	0.165354330708661	0.199288256227758	0.18859649122807	0.148325358851675	0.175213675213675	0.130890052356021	0.193717277486911	0.141666666666667	0.173913043478261	0.211428571428571	0.294820717131474	0.335135135135135	0.222727272727273	0.161616161616162	0.199170124481328	0.096045197740113	0.309734513274336	0.169014084507042	0.252136752136752	0.0930232558139535	0.291208791208791	0.169724770642202	0.267441860465116	0.265193370165746	0.355828220858896	0.104651162790698	0.286458333333333	0.185770750988142	0.224299065420561	0.173387096774194	0.194444444444444	0.179190751445087	0.231818181818182	0.28735632183908	0.222672064777328	0.196319018404908	0.221238938053097	0.1	0.231958762886598	0.177852348993289
ranolazine	0.257575757575758	0.251748251748252	0.234146341463415	0.135416666666667	0.201923076923077	0.225806451612903	0.220883534136546	0.251533742331288	0.385321100917431	0.150684931506849	0.279475982532751	0.207446808510638	0.132947976878613	0.269230769230769	0.293233082706767	0.295774647887324	0.216931216931217	0.293233082706767	0.217391304347826	0.357487922705314	0.318181818181818	0.315789473684211	0.231788079470199	0.189320388349515	0.0714285714285714	0.235294117647059	0.164772727272727	0.368131868131868	0.0827067669172932	0.290540540540541	0.361290322580645	0.191780821917808	0.241610738255034	0.340909090909091	0.0977443609022556	0.194117647058824	0.163636363636364	0.22887323943662	0.165094339622642	0.315384615384615	0.300813008130081	0.319767441860465	0.323529411764706	0.18348623853211	0.217741935483871	0.171717171717172	0.128205128205128	0.189024390243902	0.158490566037736
reserpine	0.198275862068966	0.168674698795181	0.280701754385965	0.204379562043796	0.141955835962145	0.173333333333333	0.253012048192771	0.174721189591078	0.153508771929825	0.174193548387097	0.298076923076923	0.255555555555556	0.162264150943396	0.178694158075601	0.126984126984127	0.1699604743083	0.167235494880546	0.149797570850202	0.152263374485597	0.263665594855305	0.235294117647059	0.238970588235294	0.26271186440678	0.422310756972112	0.100840336134454	0.19344262295082	0.178438661710037	0.262237762237762	0.0711297071129707	0.28936170212766	0.170289855072464	0.181818181818182	0.296943231441048	0.214285714285714	0.126637554585153	0.22568093385214	0.243243243243243	0.328530259365994	0.161812297734628	0.209401709401709	0.182608695652174	0.345238095238095	0.253218884120172	0.284722222222222	0.143478260869565	0.269372693726937	0.175510204081633	0.228	0.167130919220056
rizatriptan	0.205673758865248	0.136645962732919	0.200934579439252	0.15625	0.175925925925926	0.181818181818182	0.217391304347826	0.216374269005848	0.148148148148148	0.213270142180095	0.258474576271186	0.115942028985507	0.197604790419162	0.169154228855721	0.165562913907285	0.228758169934641	0.135922330097087	0.189189189189189	0.116883116883117	0.182572614107884	0.210526315789474	0.198952879581152	0.117647058823529	0.296875	0.0769230769230769	0.147982062780269	0.366013071895425	0.204761904761905	0.0571428571428571	0.25	0.194444444444444	0.227586206896552	0.294520547945205	0.198675496688742	0.0714285714285714	0.285714285714286	0.333333333333333	0.25177304964539	0.183962264150943	0.206896551724138	0.108108108108108	0.196891191709845	0.179487179487179	0.247619047619048	0.174242424242424	0.235602094240838	0.0714285714285714	0.309210526315789	0.169172932330827
scopolamine	0.442477876106195	0.173333333333333	0.225490196078431	0.174863387978142	0.138248847926267	0.36697247706422	0.162162162162162	0.175438596491228	0.243697478991597	0.152777777777778	0.203319502074689	0.408805031446541	0.148809523809524	0.206349206349206	0.173611111111111	0.23972602739726	0.146464646464646	0.290076335877863	0.161971830985915	0.317535545023697	0.257861635220126	0.180851063829787	0.5	0.301075268817204	0.1484375	0.163551401869159	0.188235294117647	0.261538461538462	0.137096774193548	0.333333333333333	0.209302325581395	0.23021582733813	0.197368421052632	0.27007299270073	0.211864406779661	0.19047619047619	0.187793427230047	0.267399267399267	0.167464114832536	0.322834645669291	0.198473282442748	0.333333333333333	0.25531914893617	0.237864077669903	0.298245614035088	0.265193370165746	0.320610687022901	0.222929936305732	0.134328358208955
vecuronium	0.3	0.134920634920635	0.179347826086957	0.181818181818182	0.114583333333333	0.221052631578947	0.140425531914894	0.135135135135135	0.197916666666667	0.125	0.13215859030837	0.384057971014493	0.159420289855072	0.153846153846154	0.133333333333333	0.165354330708661	0.127906976744186	0.162393162393162	0.128205128205128	0.237373737373737	0.192857142857143	0.152439024390244	0.428571428571429	0.167597765363128	0.1875	0.119170984455959	0.119205298013245	0.238372093023256	0.173913043478261	0.260162601626016	0.151315789473684	0.169491525423729	0.128787878787879	0.205128205128205	0.27906976744186	0.143835616438356	0.122448979591837	0.22265625	0.104712041884817	0.25	0.203883495145631	0.264900662251656	0.190082644628099	0.15625	0.15	0.166666666666667	0.320754716981132	0.169117647058824	0.106122448979592
vinblastine	0.176470588235294	0.158385093167702	0.238227146814404	0.208211143695015	0.141388174807198	0.149501661129568	0.220588235294118	0.174041297935103	0.138613861386139	0.189333333333333	0.291777188328912	0.287461773700306	0.140350877192982	0.200564971751412	0.126153846153846	0.207667731629393	0.152173913043478	0.169329073482428	0.110429447852761	0.301369863013699	0.188622754491018	0.214492753623188	0.221864951768489	0.322289156626506	0.106109324758842	0.198924731182796	0.130311614730878	0.258522727272727	0.0903225806451613	0.230031948881789	0.167146974063401	0.187096774193548	0.250825082508251	0.196774193548387	0.129568106312292	0.164222873900293	0.209677419354839	0.41038961038961	0.15748031496063	0.208609271523179	0.134615384615385	0.283536585365854	0.187301587301587	0.280453257790368	0.153846153846154	0.279279279279279	0.205211726384365	0.18960244648318	0.181603773584906
vorinostat	0.242424242424242	0.142857142857143	0.141304347826087	0.129032258064516	0.15	0.184782608695652	0.12987012987013	0.277777777777778	0.173913043478261	0.154696132596685	0.201923076923077	0.187096774193548	0.141791044776119	0.27891156462585	0.277227722772277	0.330188679245283	0.176100628930818	0.303030303030303	0.136363636363636	0.246073298429319	0.185185185185185	0.174193548387097	0.232758620689655	0.134831460674157	0.175824175824176	0.117647058823529	0.117241379310345	0.211764705882353	0.147727272727273	0.254237288135593	0.333333333333333	0.190909090909091	0.145161290322581	0.175438596491228	0.183908045977011	0.151079136690647	0.13903743315508	0.159090909090909	0.12707182320442	0.422222222222222	0.181818181818182	0.404580152671756	0.170940170940171	0.174863387978142	0.2	0.188679245283019	0.146551724137931	0.178294573643411	0.113924050632911
amantadine	0.135135135135135	0.0777777777777778	0.089171974522293	0.12396694214876	0.0632911392405063	0.111111111111111	0.0571428571428571	0.079646017699115	0.131147540983607	0.0625	0.0656565656565657	0.141732283464567	0.0857142857142857	0.0719424460431655	0.125	0.159090909090909	0.0882352941176471	0.0975609756097561	0.075	0.0756756756756757	0.130841121495327	0.0833333333333333	0.181818181818182	0.0794701986754967	0.236363636363636	0.0559006211180124	0.0982142857142857	0.0915032679738562	0.169811320754717	0.135416666666667	0.0932203389830508	0.179487179487179	0.10752688172043	0.130952380952381	0.254901960784314	0.110091743119266	0.0807453416149068	0.068	0.0645161290322581	0.126582278481013	0.0833333333333333	0.141732283464567	0.0769230769230769	0.093167701863354	0.0952380952380952	0.102941176470588	0.146341463414634	0.0970873786407767	0.0514018691588785
anagrelide	0.208588957055215	0.117021276595745	0.140562248995984	0.111607142857143	0.206008583690987	0.136645962732919	0.254681647940075	0.217616580310881	0.1375	0.184100418410042	0.227272727272727	0.112068965517241	0.118226600985222	0.212962962962963	0.260869565217391	0.272189349112426	0.318181818181818	0.284810126582278	0.170588235294118	0.2	0.135922330097087	0.168949771689498	0.130208333333333	0.15	0.110429447852761	0.150406504065041	0.145631067961165	0.212121212121212	0.0670731707317073	0.180851063829787	0.294117647058824	0.151685393258427	0.11340206185567	0.149171270718232	0.10625	0.24468085106383	0.143426294820717	0.169230769230769	0.163179916317992	0.254658385093168	0.143712574850299	0.264705882352941	0.172222222222222	0.160642570281124	0.1375	0.163716814159292	0.112903225806452	0.147208121827411	0.190140845070423
bumetanide	0.193939393939394	0.213872832369942	0.256637168141593	0.116591928251121	0.156378600823045	0.173076923076923	0.218181818181818	0.211340206185567	0.213333333333333	0.280542986425339	0.231939163498099	0.141592920353982	0.170103092783505	0.316582914572864	0.208333333333333	0.25	0.154867256637168	0.23780487804878	0.228395061728395	0.310924369747899	0.271739130434783	0.254901960784314	0.148148148148148	0.179487179487179	0.0710059171597633	0.199152542372881	0.191919191919192	0.222707423580786	0.09375	0.275862068965517	0.253886010362694	0.17816091954023	0.220338983050847	0.253012048192771	0.0792682926829268	0.152709359605911	0.200836820083682	0.183800623052959	0.235555555555556	0.2625	0.164634146341463	0.309644670050761	0.241176470588235	0.156	0.189542483660131	0.190045248868778	0.106951871657754	0.21505376344086	0.215827338129496
diazoxide	0.194244604316547	0.0848484848484849	0.155251141552511	0.0954773869346734	0.136363636363636	0.117647058823529	0.201581027667984	0.228915662650602	0.110294117647059	0.241379310344828	0.195918367346939	0.118226600985222	0.173652694610778	0.255434782608696	0.211267605633803	0.268965517241379	0.243243243243243	0.246376811594203	0.112582781456954	0.211206896551724	0.146892655367232	0.16580310880829	0.120481927710843	0.118721461187215	0.0714285714285714	0.105263157894737	0.132596685082873	0.226600985221675	0.0359712230215827	0.150602409638554	0.205714285714286	0.167785234899329	0.128048780487805	0.156862745098039	0.0656934306569343	0.194117647058824	0.137777777777778	0.140522875816993	0.21078431372549	0.257352941176471	0.142857142857143	0.220430107526882	0.153846153846154	0.116883116883117	0.118518518518519	0.142857142857143	0.0731707317073171	0.174698795180723	0.208661417322835
dipyridamole	0.15527950310559	0.0934065934065934	0.18695652173913	0.144230769230769	0.148936170212766	0.109677419354839	0.275590551181102	0.178947368421053	0.132450331125828	0.320388349514563	0.185606060606061	0.1875	0.255813953488372	0.206730769230769	0.142857142857143	0.221556886227545	0.162790697674419	0.163636363636364	0.0930232558139535	0.213709677419355	0.173684210526316	0.331521739130435	0.150837988826816	0.167400881057269	0.0897435897435897	0.142857142857143	0.147959183673469	0.379487179487179	0.0860927152317881	0.205714285714286	0.190721649484536	0.161676646706587	0.171428571428571	0.165680473372781	0.0993377483443709	0.137755102040816	0.205240174672489	0.20983606557377	0.141025641025641	0.224358974358974	0.104294478527607	0.253807106598985	0.11731843575419	0.172995780590717	0.0961538461538462	0.194312796208531	0.0949720670391061	0.287425149700599	0.159574468085106
entecavir	0.0987124463519313	0.125523012552301	0.143333333333333	0.149253731343284	0.156462585034014	0.1	0.204892966360856	0.152941176470588	0.0855855855855856	0.1875	0.196875	0.182835820895522	0.14859437751004	0.142348754448399	0.134199134199134	0.132231404958678	0.126760563380282	0.134199134199134	0.0932203389830508	0.155763239875389	0.153543307086614	0.184210526315789	0.145228215767635	0.15916955017301	0.111111111111111	0.167235494880546	0.16600790513834	0.202127659574468	0.114285714285714	0.146938775510204	0.148854961832061	0.11864406779661	0.108870967741935	0.117154811715481	0.129186602870813	0.118320610687023	0.20979020979021	0.196185286103542	0.146258503401361	0.144736842105263	0.0729613733905579	0.200757575757576	0.0843373493975904	0.204152249134948	0.0807174887892377	0.188191881918819	0.151515151515152	0.163265306122449	0.19578313253012
epirubicin	0.236453201970443	0.2	0.28030303030303	0.178988326848249	0.127946127946128	0.185	0.196923076923077	0.12890625	0.204081632653061	0.127090301003344	0.188679245283019	0.258064516129032	0.133064516129032	0.161764705882353	0.12719298245614	0.169565217391304	0.14963503649635	0.168181818181818	0.210526315789474	0.253424657534247	0.236051502145923	0.201550387596899	0.315533980582524	0.346938775510204	0.119047619047619	0.190812720848057	0.183673469387755	0.210144927536232	0.080188679245283	0.289719626168224	0.147286821705426	0.227488151658768	0.227272727272727	0.235849056603774	0.143564356435644	0.138339920948617	0.217857142857143	0.24	0.133105802047782	0.22488038277512	0.189320388349515	0.263157894736842	0.261904761904762	0.182758620689655	0.235602094240838	0.223938223938224	0.180995475113122	0.181434599156118	0.159763313609467
estrone	0.33695652173913	0.259259259259259	0.288343558282209	0.215277777777778	0.125	0.297619047619048	0.12987012987013	0.166666666666667	0.255813953488372	0.123655913978495	0.152073732718894	0.115151515151515	0.141791044776119	0.167701863354037	0.205607476635514	0.281818181818182	0.126506024096386	0.277227722772277	0.25	0.208121827411168	0.24031007751938	0.174193548387097	0.181818181818182	0.270440251572327	0.273809523809524	0.161111111111111	0.173913043478261	0.144444444444444	0.174418604651163	0.357798165137615	0.174825174825175	0.350515463917526	0.327102803738318	0.34	0.2875	0.203007518796992	0.163934426229508	0.16793893129771	0.114754098360656	0.361702127659574	0.21875	0.343065693430657	0.317307692307692	0.201117318435754	0.333333333333333	0.227272727272727	0.176991150442478	0.245901639344262	0.104602510460251
fluphenazine	0.204225352112676	0.157232704402516	0.18348623853211	0.143589743589744	0.180555555555556	0.171641791044776	0.211764705882353	0.259036144578313	0.190839694656489	0.235576923076923	0.231404958677686	0.177664974619289	0.182352941176471	0.413173652694611	0.282608695652174	0.330985915492958	0.217616580310881	0.264285714285714	0.168918918918919	0.336448598130841	0.181818181818182	0.263736263736264	0.157575757575758	0.141552511415525	0.0763888888888889	0.157657657657658	0.186440677966102	0.276381909547739	0.0719424460431655	0.195121951219512	0.35	0.226027397260274	0.165644171779141	0.213333333333333	0.0942028985507246	0.181818181818182	0.170403587443946	0.2	0.223300970873786	0.27536231884058	0.122448979591837	0.260869565217391	0.15625	0.179372197309417	0.155555555555556	0.15609756097561	0.0903614457831325	0.183431952662722	0.164179104477612
naltrexone	0.264367816091954	0.219895287958115	0.29535864978903	0.192982456140351	0.138576779026217	0.248484848484848	0.193333333333333	0.151785714285714	0.265432098765432	0.129151291512915	0.221830985915493	0.237885462555066	0.146788990825688	0.168032786885246	0.13	0.195979899497487	0.145161290322581	0.177083333333333	0.162303664921466	0.329365079365079	0.291457286432161	0.207792207792208	0.256544502617801	0.305676855895196	0.139664804469274	0.219123505976096	0.177272727272727	0.2625	0.0939226519337017	0.376404494382022	0.157205240174672	0.232432432432432	0.257894736842105	0.290502793296089	0.169590643274854	0.241545893719807	0.201550387596899	0.287539936102236	0.148854961832061	0.25	0.229885057471264	0.364077669902913	0.285714285714286	0.21875	0.184971098265896	0.217021276595745	0.185567010309278	0.191387559808612	0.142405063291139
nilotinib	0.131004366812227	0.119341563786008	0.172881355932203	0.130909090909091	0.207746478873239	0.113636363636364	0.268370607028754	0.242677824267782	0.0990990990990991	0.273062730627306	0.278145695364238	0.142857142857143	0.204166666666667	0.255813953488372	0.177777777777778	0.178723404255319	0.141342756183746	0.167400881057269	0.144736842105263	0.218241042345277	0.142857142857143	0.272	0.0984251968503937	0.215827338129496	0.0704845814977974	0.146179401993355	0.182539682539683	0.248175182481752	0.0675675675675676	0.188284518828452	0.261410788381743	0.141025641025641	0.172995780590717	0.139240506329114	0.0717488789237668	0.151750972762646	0.25089605734767	0.224376731301939	0.259259259259259	0.211009174311927	0.0811965811965812	0.259842519685039	0.132780082987552	0.281021897810219	0.119266055045872	0.221804511278195	0.0803212851405622	0.268722466960352	0.201201201201201
praziquantel	0.275590551181102	0.166666666666667	0.20873786407767	0.169398907103825	0.205882352941176	0.243697478991597	0.181102362204724	0.204819277108434	0.166666666666667	0.158878504672897	0.273127753303965	0.192513368983957	0.136094674556213	0.182291666666667	0.2	0.232876712328767	0.158974358974359	0.235294117647059	0.131034482758621	0.247747747747748	0.220858895705521	0.139175257731959	0.213333333333333	0.217171717171717	0.168	0.148148148148148	0.203592814371257	0.150234741784038	0.102362204724409	0.355072463768116	0.254545454545455	0.26865671641791	0.175324675324675	0.21830985915493	0.183333333333333	0.391608391608392	0.188679245283019	0.277777777777778	0.151658767772512	0.265151515151515	0.138686131386861	0.39375	0.205479452054795	0.20952380952381	0.214876033057851	0.2	0.162162162162162	0.21656050955414	0.16988416988417
thiothixene	0.173913043478261	0.195266272189349	0.2	0.164251207729469	0.166666666666667	0.151315789473684	0.167857142857143	0.170103092783505	0.137254901960784	0.222222222222222	0.229571984435798	0.136363636363636	0.183783783783784	0.233009708737864	0.226415094339623	0.217647058823529	0.160550458715596	0.181818181818182	0.136904761904762	0.240816326530612	0.195767195767196	0.142857142857143	0.105820105820106	0.145299145299145	0.116129032258065	0.141078838174274	0.163265306122449	0.142857142857143	0.0844155844155844	0.188888888888889	0.175879396984925	0.387323943661972	0.162011173184358	0.290322580645161	0.111842105263158	0.20855614973262	0.152892561983471	0.223684210526316	0.238532110091743	0.204968944099379	0.0892857142857143	0.19047619047619	0.16	0.200854700854701	0.16	0.180555555555556	0.0934065934065934	0.224719101123595	0.2890625
toremifene	0.31858407079646	0.396551724137931	0.364161849710983	0.203592814371257	0.142156862745098	0.25	0.221276595744681	0.16875	0.395833333333333	0.129807692307692	0.210526315789474	0.166666666666667	0.125786163522013	0.175824175824176	0.291666666666667	0.284615384615385	0.163934426229508	0.270491803278689	0.217741935483871	0.251184834123223	0.328571428571429	0.276073619631902	0.149659863945578	0.175257731958763	0.156521739130435	0.211340206185567	0.212903225806452	0.26775956284153	0.154545454545455	0.348837209302326	0.175757575757576	0.414414414414414	0.322834645669291	0.882352941176471	0.151785714285714	0.231788079470199	0.183168316831683	0.202898550724638	0.127450980392157	0.316239316239316	0.265486725663717	0.265060240963855	0.38135593220339	0.21105527638191	0.264150943396226	0.201117318435754	0.135714285714286	0.227586206896552	0.169354838709677
tretinoin	0.139784946236559	0.352272727272727	0.102857142857143	0.18796992481203	0.0795454545454545	0.135802469135802	0.0608695652173913	0.0909090909090909	0.109756097560976	0.0434782608695652	0.088785046728972	0.176056338028169	0.0793650793650794	0.089171974522293	0.108910891089109	0.0689655172413793	0.0493827160493827	0.131313131313131	0.161290322580645	0.0833333333333333	0.1171875	0.0645161290322581	0.135135135135135	0.0946745562130177	0.5	0.0909090909090909	0.106870229007634	0.0617977528089888	1	0.149122807017544	0.0863309352517986	0.128712871287129	0.0775862068965517	0.17	0.482758620689655	0.075187969924812	0.0828729281767956	0.0905660377358491	0.0564971751412429	0.144329896907216	0.123595505617978	0.136054421768707	0.121495327102804	0.178571428571429	0.166666666666667	0.0955414012738854	0.380952380952381	0.10655737704918	0.0833333333333333
amoxapine	0.191358024691358	0.197674418604651	0.196581196581197	0.134259259259259	0.188841201716738	0.140127388535032	0.268199233716475	0.184615384615385	0.210884353741497	0.152892561983471	0.226053639846743	0.128888888888889	0.120603015075377	0.162162162162162	0.177514792899408	0.241176470588235	0.229665071770335	0.220858895705521	0.174698795180723	0.222222222222222	0.204188481675393	0.194312796208531	0.121052631578947	0.147679324894515	0.0792682926829268	0.187234042553191	0.142857142857143	0.232142857142857	0.049079754601227	0.204419889502762	0.18407960199005	0.161849710982659	0.19774011299435	0.214285714285714	0.0880503144654088	0.25	0.150406504065041	0.164086687306502	0.151260504201681	0.192771084337349	0.214285714285714	0.257425742574257	0.239520958083832	0.172839506172839	0.141025641025641	0.161434977578475	0.0913978494623656	0.174603174603175	0.171929824561404
aprepitant	0.245810055865922	0.16256157635468	0.206225680933852	0.131687242798354	0.19921875	0.215116279069767	0.249134948096886	0.197247706422018	0.175141242937853	0.136029411764706	0.24113475177305	0.240174672489083	0.119469026548673	0.220338983050847	0.150753768844221	0.164251207729469	0.171428571428571	0.180412371134021	0.203208556149733	0.247232472324723	0.220657276995305	0.165289256198347	0.191176470588235	0.237704918032787	0.0670103092783505	0.166037735849057	0.224299065420561	0.254098360655738	0.0634920634920635	0.26530612244898	0.212669683257919	0.166666666666667	0.163461538461538	0.212435233160622	0.0855614973262032	0.203703703703704	0.199233716475096	0.226586102719033	0.164750957854406	0.193717277486911	0.124352331606218	0.285067873303167	0.173267326732673	0.197718631178707	0.181818181818182	0.160642570281124	0.0990566037735849	0.155963302752294	0.151898734177215
betaxolol	0.414141414141414	0.275	0.275280898876405	0.129411764705882	0.125628140703518	0.369565217391304	0.182978723404255	0.171052631578947	0.453488372093023	0.124378109452736	0.171052631578947	0.240740740740741	0.133333333333333	0.198830409356725	0.149606299212598	0.244094488188976	0.139664804469274	0.258620689655172	0.203389830508475	0.314432989690722	0.393700787401575	0.251572327044025	0.300813008130081	0.230337078651685	0.0782608695652174	0.234972677595628	0.217687074829932	0.304093567251462	0.102803738317757	0.352459016393443	0.209150326797386	0.243697478991597	0.292682926829268	0.451923076923077	0.121495327102804	0.220689655172414	0.210526315789474	0.191881918819188	0.163157894736842	0.306306306306306	0.353535353535354	0.280254777070064	0.452830188679245	0.165829145728643	0.288659793814433	0.197674418604651	0.171875	0.198581560283688	0.101960784313725
bisoprolol	0.259259259259259	0.273504273504274	0.238888888888889	0.105882352941176	0.134020618556701	0.257731958762887	0.20704845814978	0.175675675675676	0.475609756097561	0.11	0.158590308370044	0.22360248447205	0.129251700680272	0.210843373493976	0.183333333333333	0.193798449612403	0.162790697674419	0.19327731092437	0.254545454545455	0.236453201970443	0.418032786885246	0.258064516129032	0.248	0.194444444444444	0.0619469026548673	0.233333333333333	0.223776223776224	0.311377245508982	0.0961538461538462	0.330578512396694	0.231292517006803	0.190082644628099	0.24	0.4	0.0943396226415094	0.184931506849315	0.189473684210526	0.147482014388489	0.136125654450262	0.236842105263158	0.397849462365591	0.262820512820513	0.415094339622642	0.14572864321608	0.198019801980198	0.134831460674157	0.114503816793893	0.170212765957447	0.108
chlorthalidone	0.272108843537415	0.142857142857143	0.234234234234234	0.122065727699531	0.158119658119658	0.21830985915493	0.226415094339623	0.19047619047619	0.146666666666667	0.207964601769911	0.231372549019608	0.127272727272727	0.185792349726776	0.235294117647059	0.198757763975155	0.242424242424242	0.172897196261682	0.261437908496732	0.18125	0.237704918032787	0.191489361702128	0.149532710280374	0.125	0.198198198198198	0.103225806451613	0.151898734177215	0.189473684210526	0.163793103448276	0.0784313725490196	0.284848484848485	0.177664974619289	0.24203821656051	0.177142857142857	0.207317073170732	0.113333333333333	0.294797687861272	0.188841201716738	0.197411003236246	0.196428571428571	0.254901960784314	0.152866242038217	0.305263157894737	0.264150943396226	0.172268907563025	0.237410071942446	0.222222222222222	0.100558659217877	0.263157894736842	0.247148288973384
cilostazol	0.238888888888889	0.216494845360825	0.235059760956175	0.136363636363636	0.167300380228137	0.194285714285714	0.236301369863014	0.219626168224299	0.230769230769231	0.183908045977011	0.254480286738351	0.19831223628692	0.124444444444444	0.230769230769231	0.218085106382979	0.316939890710383	0.176229508196721	0.265193370165746	0.15979381443299	0.341269841269841	0.3	0.281818181818182	0.202970297029703	0.217741935483871	0.125	0.202334630350195	0.207373271889401	0.307692307692308	0.0983606557377049	0.271794871794872	0.258215962441315	0.190721649484536	0.28042328042328	0.285714285714286	0.140449438202247	0.181818181818182	0.262096774193548	0.22289156626506	0.1875	0.302857142857143	0.212290502793296	0.399014778325123	0.267379679144385	0.23046875	0.175141242937853	0.301801801801802	0.170854271356784	0.2	0.174193548387097
clonidine	0.218181818181818	0.105263157894737	0.110552763819095	0.0813953488372093	0.165775401069519	0.132075471698113	0.187772925764192	0.186206896551724	0.144230769230769	0.145833333333333	0.144736842105263	0.0833333333333333	0.108108108108108	0.16374269005848	0.261261261261261	0.299145299145299	0.337837837837838	0.346153846153846	0.12396694214876	0.147465437788018	0.163265306122449	0.162650602409639	0.107913669064748	0.121052631578947	0.0925925925925926	0.128205128205128	0.123376623376623	0.198895027624309	0.0467289719626168	0.135714285714286	0.287769784172662	0.163934426229508	0.116788321167883	0.169354838709677	0.0857142857142857	0.195804195804196	0.108910891089109	0.0968858131487889	0.108247422680412	0.275229357798165	0.185185185185185	0.189024390243902	0.184	0.113300492610837	0.144230769230769	0.136363636363636	0.0666666666666667	0.131944444444444	0.127049180327869
desipramine	0.306930693069307	0.169354838709677	0.183783783783784	0.142857142857143	0.161290322580645	0.229166666666667	0.173913043478261	0.240875912408759	0.21875	0.197802197802198	0.233333333333333	0.122093023255814	0.125	0.246835443037975	0.393939393939394	0.829268292682927	0.173652694610778	0.452631578947368	0.165217391304348	0.247474747474747	0.251851851851852	0.264900662251656	0.134328358208955	0.185393258426966	0.115384615384615	0.129533678756477	0.195804195804196	0.235632183908046	0.0784313725490196	0.276422764227642	0.282608695652174	0.372549019607843	0.227642276422764	0.3	0.108910891089109	0.207142857142857	0.193548387096774	0.171003717472119	0.157608695652174	0.412371134020619	0.125	0.321917808219178	0.206611570247934	0.178947368421053	0.24468085106383	0.229813664596273	0.10077519379845	0.229007633587786	0.118852459016393
dexamethasone	0.149122807017544	0.161290322580645	0.106598984771574	0.22	0.0696517412935323	0.114285714285714	0.0934959349593496	0.0974025974025974	0.104761904761905	0.0689655172413793	0.112068965517241	0.238709677419355	0.0733333333333333	0.12	0.141666666666667	0.111940298507463	0.0955056179775281	0.132231404958678	0.156521739130435	0.108108108108108	0.135135135135135	0.0857142857142857	0.247933884297521	0.166666666666667	0.554054054054054	0.0904522613065327	0.103896103896104	0.114583333333333	0.345679012345679	0.164179104477612	0.121019108280255	0.158333333333333	0.0948905109489051	0.163934426229508	0.632352941176471	0.0838709677419355	0.105	0.141818181818182	0.0871794871794872	0.182608695652174	0.136363636363636	0.2	0.1328125	0.245810055865922	0.137254901960784	0.138728323699422	0.424242424242424	0.0884353741496599	0.0923694779116466
dexrazoxane	0.202380952380952	0.128712871287129	0.105882352941176	0.0851063829787234	0.163522012578616	0.16	0.0863636363636364	0.130081300813008	0.146666666666667	0.0685714285714286	0.14572864321608	0.148936170212766	0.11965811965812	0.152777777777778	0.138297872340426	0.155339805825243	0.114864864864865	0.16304347826087	0.10752688172043	0.155080213903743	0.140495867768595	0.0738255033557047	0.174757281553398	0.0843373493975904	0.118421052631579	0.1	0.102362204724409	0.108433734939759	0.128571428571429	0.177570093457944	0.23728813559322	0.159574468085106	0.0909090909090909	0.142857142857143	0.125	0.140495867768595	0.0730337078651685	0.145161290322581	0.0833333333333333	0.177777777777778	0.130952380952381	0.148936170212766	0.127450980392157	0.102857142857143	0.131578947368421	0.105960264900662	0.11	0.140350877192982	0.115207373271889
eplerenone	0.213675213675214	0.165413533834586	0.0904761904761905	0.227848101265823	0.0761904761904762	0.163636363636364	0.09375	0.0778443113772455	0.123893805309735	0.0805687203791469	0.111570247933884	0.309677419354839	0.0955414012738854	0.101063829787234	0.129770992366412	0.103448275862069	0.0899470899470899	0.138461538461538	0.125	0.13215859030837	0.140127388535032	0.0806451612903226	0.35	0.175531914893617	0.415730337078652	0.106796116504854	0.0903614457831325	0.113861386138614	0.318681318681319	0.128378378378378	0.0872093023255814	0.12781954887218	0.0733333333333333	0.141791044776119	0.564102564102564	0.0783132530120482	0.0943396226415094	0.177536231884058	0.0772946859903382	0.176	0.182608695652174	0.173410404624277	0.164179104477612	0.206185567010309	0.144144144144144	0.130434782608696	0.688888888888889	0.0961538461538462	0.0968992248062016
estropipate	0.278688524590164	0.215827338129496	0.292553191489362	0.230769230769231	0.159420289855072	0.224137931034483	0.162055335968379	0.168674698795181	0.205128205128205	0.157894736842105	0.189075630252101	0.142105263157895	0.134146341463415	0.188172043010753	0.182481751824818	0.251798561151079	0.189189189189189	0.236641221374046	0.206106870229008	0.248847926267281	0.237179487179487	0.168478260869565	0.189189189189189	0.236842105263158	0.206896551724138	0.157894736842105	0.181818181818182	0.154589371980676	0.135593220338983	0.330882352941176	0.210843373493976	0.32258064516129	0.258992805755396	0.294573643410853	0.214285714285714	0.237179487179487	0.171428571428571	0.219424460431655	0.150485436893204	0.319672131147541	0.162790697674419	0.331288343558282	0.240875912408759	0.209756097560976	0.247787610619469	0.206521739130435	0.160839160839161	0.217105263157895	0.142307692307692
everolimus	0.195530726256983	0.170103092783505	0.148854961832061	0.198198198198198	0.133079847908745	0.142857142857143	0.13915857605178	0.125	0.124293785310734	0.111111111111111	0.167808219178082	0.519337016574586	0.104072398190045	0.177215189873418	0.134020618556701	0.131707317073171	0.116465863453815	0.134020618556701	0.102040816326531	0.223048327137546	0.167441860465116	0.123456790123457	0.444444444444444	0.181451612903226	0.222222222222222	0.136363636363636	0.119469026548673	0.212244897959184	0.246753246753247	0.201005025125628	0.166666666666667	0.126903553299492	0.088785046728972	0.16580310880829	0.25974025974026	0.125560538116592	0.142857142857143	0.336700336700337	0.125954198473282	0.171122994652406	0.175141242937853	0.244343891402715	0.175257731958763	0.24390243902439	0.0994475138121547	0.152263374485597	0.464052287581699	0.10958904109589	0.148867313915858
famciclovir	0.201388888888889	0.141104294478528	0.130434782608696	0.136363636363636	0.12719298245614	0.204545454545455	0.187022900763359	0.153005464480874	0.128571428571429	0.210280373831776	0.162790697674419	0.175879396984925	0.260869565217391	0.138755980861244	0.11875	0.123529411764706	0.0921658986175115	0.147435897435897	0.10062893081761	0.185185185185185	0.153846153846154	0.214659685863874	0.245161290322581	0.188679245283019	0.0979020979020979	0.146017699115044	0.191011235955056	0.22488038277512	0.110294117647059	0.137931034482759	0.147368421052632	0.138364779874214	0.129411764705882	0.135802469135802	0.133333333333333	0.111111111111111	0.246445497630332	0.163398692810458	0.139013452914798	0.186666666666667	0.167832167832168	0.17	0.161490683229814	0.215596330275229	0.120567375886525	0.238341968911917	0.228187919463087	0.2625	0.154411764705882
fulvestrant	0.235772357723577	0.213235294117647	0.264550264550265	0.221556886227545	0.118483412322275	0.254545454545455	0.178861788617886	0.165644171779141	0.212389380530973	0.138755980861244	0.1625	0.145161290322581	0.166666666666667	0.24	0.153284671532847	0.205673758865248	0.11340206185567	0.18796992481203	0.241935483870968	0.224770642201835	0.219354838709677	0.165745856353591	0.170068027210884	0.241935483870968	0.142857142857143	0.14975845410628	0.171779141104294	0.146341463414634	0.120689655172414	0.301470588235294	0.165680473372781	0.290322580645161	0.257352941176471	0.2734375	0.2	0.173913043478261	0.180487804878049	0.175438596491228	0.165	0.266129032258065	0.168	0.306748466257669	0.257575757575758	0.226130653266332	0.234234234234234	0.211111111111111	0.148936170212766	0.206666666666667	0.122605363984674
guanfacine	0.404494382022472	0.189655172413793	0.177777777777778	0.0925925925925926	0.154696132596685	0.275862068965517	0.143478260869565	0.156028368794326	0.222222222222222	0.134408602150538	0.172093023255814	0.107142857142857	0.115107913669065	0.172839506172839	0.201834862385321	0.3	0.145454545454545	0.378947368421053	0.175925925925926	0.16504854368932	0.165467625899281	0.135802469135802	0.141732283464567	0.152542372881356	0.123711340206186	0.128342245989305	0.223880597014925	0.162011173184358	0.131868131868132	0.271186440677966	0.214285714285714	0.220183486238532	0.190082644628099	0.225225225225225	0.117021276595745	0.255813953488372	0.168478260869565	0.140740740740741	0.12568306010929	0.313131313131313	0.22680412371134	0.2	0.287037037037037	0.154255319148936	0.325301204819277	0.21656050955414	0.0975609756097561	0.222222222222222	0.112970711297071
iloperidone	0.215469613259669	0.201030927835052	0.323275862068966	0.208888888888889	0.16030534351145	0.190751445086705	0.243055555555556	0.240384615384615	0.227544910179641	0.146067415730337	0.239285714285714	0.185654008438819	0.146788990825688	0.207627118644068	0.135678391959799	0.202020202020202	0.145161290322581	0.183246073298429	0.206521739130435	0.288461538461538	0.33160621761658	0.245535714285714	0.176470588235294	0.261603375527426	0.102702702702703	0.238866396761134	0.210280373831776	0.334801762114537	0.0939226519337017	0.317204301075269	0.199095022624434	0.181347150259067	0.327777777777778	0.290502793296089	0.104972375690608	0.189814814814815	0.28099173553719	0.24	0.153256704980843	0.222826086956522	0.18232044198895	0.338095238095238	0.271739130434783	0.253012048192771	0.184971098265896	0.248908296943231	0.121951219512195	0.214634146341463	0.153354632587859
maprotiline	0.291666666666667	0.151260504201681	0.286585365853659	0.205479452054795	0.124324324324324	0.235955056179775	0.134199134199134	0.173913043478261	0.197802197802198	0.141304347826087	0.172897196261682	0.163522012578616	0.132352941176471	0.159509202453988	0.192660550458716	0.327102803738318	0.146341463414634	0.226415094339623	0.155963302752294	0.177339901477833	0.248062015503876	0.165605095541401	0.170731707317073	0.208333333333333	0.173913043478261	0.122994652406417	0.181159420289855	0.162921348314607	0.108695652173913	0.31858407079646	0.181818181818182	0.534883720930233	0.254385964912281	0.323529411764706	0.168539325842697	0.248062015503876	0.175824175824176	0.167300380228137	0.132596685082873	0.316326530612245	0.113207547169811	0.312056737588652	0.210526315789474	0.173913043478261	0.267441860465116	0.233766233766234	0.0983606557377049	0.254098360655738	0.122881355932203
mesoridazine	0.160839160839161	0.104938271604938	0.155251141552511	0.129533678756477	0.146788990825688	0.125925925925926	0.182879377431907	0.192982456140351	0.135338345864662	0.26	0.195918367346939	0.176165803108808	0.187878787878788	0.283333333333333	0.228571428571429	0.323741007194245	0.185567010309278	0.219858156028369	0.12	0.288990825688073	0.187134502923977	0.209677419354839	0.148148148148148	0.118721461187215	0.119402985074627	0.125	0.126373626373626	0.245	0.0909090909090909	0.186335403726708	0.21264367816092	0.2	0.141975308641975	0.164473684210526	0.114503816793893	0.153409090909091	0.147982062780269	0.167224080267559	0.193236714975845	0.257352941176471	0.103448275862069	0.304597701149425	0.111111111111111	0.146666666666667	0.110294117647059	0.16	0.093167701863354	0.167664670658683	0.145522388059701
methocarbamol	0.24	0.234234234234234	0.17877094972067	0.106918238993711	0.106382978723404	0.447368421052632	0.149122807017544	0.117241379310345	0.415584415584416	0.0714285714285714	0.110619469026549	0.121212121212121	0.175572519083969	0.125	0.130434782608696	0.126984126984127	0.112426035502959	0.160714285714286	0.2	0.195	0.2578125	0.253424657534247	0.241379310344828	0.153409090909091	0.0693069306930693	0.193181818181818	0.116438356164384	0.239520958083832	0.108695652173913	0.211382113821138	0.134228187919463	0.109243697478992	0.211864406779661	0.273584905660377	0.106382978723404	0.133802816901408	0.0974358974358974	0.12043795620438	0.0732984293193717	0.18348623853211	0.45679012345679	0.178343949044586	0.366336633663366	0.11340206185567	0.184782608695652	0.111111111111111	0.185840707964602	0.16793893129771	0.0728744939271255
metolazone	0.198830409356725	0.123711340206186	0.172690763052209	0.117391304347826	0.179591836734694	0.130177514792899	0.229390681003584	0.252577319587629	0.130952380952381	0.238297872340426	0.257575757575758	0.117647058823529	0.151960784313725	0.261682242990654	0.278787878787879	0.296511627906977	0.268867924528302	0.248520710059172	0.162921348314607	0.230769230769231	0.146919431279621	0.157894736842105	0.113861386138614	0.149797570850202	0.08	0.127906976744186	0.134883720930233	0.185185185185185	0.0517241379310345	0.191709844559585	0.288659793814433	0.157608695652174	0.131313131313131	0.142857142857143	0.0755813953488372	0.23469387755102	0.138996138996139	0.1513353115727	0.227467811158798	0.242603550295858	0.14367816091954	0.29126213592233	0.203296703296703	0.142307692307692	0.151515151515152	0.168103448275862	0.0858585858585859	0.175879396984925	0.222614840989399
milrinone	0.174193548387097	0.21875	0.174672489082969	0.158415841584158	0.146551724137931	0.12751677852349	0.163636363636364	0.170212765957447	0.128378378378378	0.140425531914894	0.251012145748988	0.185365853658537	0.171270718232044	0.176190476190476	0.182389937106918	0.169590643274854	0.118181818181818	0.175	0.121951219512195	0.188	0.171122994652406	0.15311004784689	0.122222222222222	0.186363636363636	0.152777777777778	0.155172413793103	0.145077720207254	0.177777777777778	0.159420289855072	0.217647058823529	0.170103092783505	0.210191082802548	0.196428571428571	0.221518987341772	0.132867132867133	0.158730158730159	0.152542372881356	0.258620689655172	0.128755364806867	0.183544303797468	0.121019108280255	0.191176470588235	0.152941176470588	0.234234234234234	0.159722222222222	0.180952380952381	0.129411764705882	0.226744186046512	0.209737827715356
moexipril	0.292397660818713	0.231578947368421	0.29957805907173	0.171673819742489	0.19140625	0.217647058823529	0.229452054794521	0.177272727272727	0.204678362573099	0.158490566037736	0.27007299270073	0.242290748898678	0.151376146788991	0.186721991701245	0.146464646464646	0.213197969543147	0.153846153846154	0.194736842105263	0.137755102040816	0.382716049382716	0.270935960591133	0.201716738197425	0.229591836734694	0.265822784810127	0.102150537634409	0.203921568627451	0.181818181818182	0.245901639344262	0.087431693989071	0.382022471910112	0.214611872146119	0.224598930481283	0.26984126984127	0.29608938547486	0.122905027932961	0.323076923076923	0.21011673151751	0.364864864864865	0.152671755725191	0.291428571428571	0.201117318435754	0.402985074626866	0.27027027027027	0.199233716475096	0.170454545454545	0.221276595744681	0.17258883248731	0.196172248803828	0.171521035598705
nadolol	0.294573643410853	0.25	0.302564102564103	0.171122994652406	0.135746606334842	0.264462809917355	0.177606177606178	0.171428571428571	0.394495412844037	0.114537444933921	0.166666666666667	0.2	0.152046783625731	0.171717171717172	0.130718954248366	0.225165562913907	0.143564356435644	0.20979020979021	0.181818181818182	0.276018099547511	0.369127516778524	0.228260869565217	0.23841059602649	0.261538461538462	0.102189781021898	0.234146341463415	0.163841807909605	0.275510204081633	0.0902255639097744	0.352112676056338	0.191011235955056	0.286764705882353	0.291666666666667	0.369230769230769	0.122137404580153	0.221556886227545	0.184331797235023	0.206896551724138	0.127272727272727	0.293233082706767	0.2578125	0.280898876404494	0.321167883211679	0.182648401826484	0.225806451612903	0.219895287958115	0.134615384615385	0.209876543209877	0.107913669064748
nateglinide	0.375	0.2	0.229946524064171	0.160714285714286	0.18848167539267	0.303030303030303	0.151639344262295	0.183006535947712	0.219047619047619	0.145	0.210762331838565	0.221556886227545	0.153333333333333	0.209302325581395	0.192	0.267716535433071	0.112903225806452	0.295652173913043	0.178861788617886	0.264705882352941	0.258741258741259	0.160919540229885	0.263565891472868	0.247191011235955	0.175925925925926	0.156565656565657	0.221476510067114	0.189473684210526	0.163461538461538	0.486725663716814	0.236842105263158	0.290598290598291	0.191176470588235	0.294117647058824	0.217821782178218	0.267605633802817	0.207253886010363	0.2734375	0.148717948717949	0.40952380952381	0.170940170940171	0.397260273972603	0.236220472440945	0.230366492146597	0.292929292929293	0.251497005988024	0.176923076923077	0.237410071942446	0.145161290322581
nimodipine	0.266272189349112	0.194736842105263	0.189723320158103	0.176991150442478	0.211382113821138	0.204819277108434	0.185185185185185	0.2	0.156976744186047	0.162790697674419	0.200704225352113	0.238738738738739	0.145539906103286	0.192307692307692	0.195652173913043	0.234042553191489	0.158333333333333	0.242937853107345	0.136842105263158	0.246212121212121	0.206730769230769	0.197368421052632	0.231578947368421	0.225941422594142	0.157894736842105	0.153846153846154	0.144796380090498	0.192771084337349	0.163636363636364	0.238341968911917	0.263414634146341	0.21978021978022	0.170854271356784	0.236263736263736	0.175757575757576	0.167441860465116	0.169230769230769	0.244514106583072	0.15234375	0.319277108433735	0.195402298850575	0.291079812206573	0.252747252747253	0.259259259259259	0.191616766467066	0.217391304347826	0.237569060773481	0.191176470588235	0.152597402597403
pentoxifylline	0.126829268292683	0.0941704035874439	0.169117647058824	0.101167315175097	0.171003717472119	0.101522842639594	0.20983606557377	0.174672489082969	0.0964467005076142	0.187265917602996	0.238754325259516	0.154150197628458	0.165178571428571	0.165354330708661	0.150485436893204	0.152777777777778	0.143410852713178	0.150485436893204	0.088785046728972	0.180887372013652	0.150214592274678	0.178861788617886	0.146118721461187	0.152416356877323	0.0913705583756345	0.156934306569343	0.139240506329114	0.217054263565891	0.077319587628866	0.179723502304147	0.226666666666667	0.122065727699531	0.111111111111111	0.115207373271889	0.0989583333333333	0.145299145299145	0.175824175824176	0.189655172413793	0.151291512915129	0.168316831683168	0.0922330097087379	0.253218884120172	0.113636363636364	0.161870503597122	0.0964467005076142	0.169291338582677	0.0954545454545455	0.187214611872146	0.184713375796178
pergolide	0.186666666666667	0.123529411764706	0.215596330275229	0.185567010309278	0.14410480349345	0.163120567375887	0.206106870229008	0.167567567567568	0.131944444444444	0.183856502242152	0.234817813765182	0.183168316831683	0.209302325581395	0.215	0.142857142857143	0.232704402515723	0.146919431279621	0.157232704402516	0.125	0.23109243697479	0.207865168539326	0.196969696969697	0.131428571428571	0.278606965174129	0.117241379310345	0.147826086956522	0.185792349726776	0.191780821917808	0.0833333333333333	0.326797385620915	0.167539267015707	0.248322147651007	0.262820512820513	0.19620253164557	0.112676056338028	0.228571428571429	0.223744292237443	0.357142857142857	0.161434977578475	0.228187919463087	0.075	0.264550264550265	0.136094674556213	0.285714285714286	0.181159420289855	0.238578680203046	0.0804597701149425	0.277777777777778	0.147482014388489
perindopril	0.300884955752212	0.134751773049645	0.158415841584158	0.156976744186047	0.143564356435644	0.1875	0.14	0.121212121212121	0.157894736842105	0.120192307692308	0.170940170940171	0.350649350649351	0.149350649350649	0.171270718232044	0.125	0.153846153846154	0.134408602150538	0.176923076923077	0.103703703703704	0.265700483091787	0.171974522292994	0.119565217391304	0.380165289256198	0.170984455958549	0.15929203539823	0.120192307692308	0.107142857142857	0.204188481675393	0.146788990825688	0.237410071942446	0.207547169811321	0.139705882352941	0.0993377483443709	0.17037037037037	0.233009708737864	0.142857142857143	0.117924528301887	0.294117647058824	0.117647058823529	0.245901639344262	0.194915254237288	0.283950617283951	0.183823529411765	0.183168316831683	0.137931034482759	0.176795580110497	0.308333333333333	0.150326797385621	0.138339920948617
prazosin	0.14207650273224	0.193548387096774	0.243697478991597	0.139737991266376	0.268398268398268	0.133720930232558	0.445833333333333	0.193236714975845	0.161676646706587	0.271551724137931	0.253731343283582	0.129707112970711	0.271276595744681	0.181034482758621	0.155913978494624	0.146464646464646	0.161702127659574	0.143617021276596	0.146739130434783	0.260700389105058	0.217821782178218	0.395833333333333	0.122549019607843	0.195020746887967	0.0903954802259887	0.170634920634921	0.148148148148148	0.377358490566038	0.0872093023255814	0.206185567010309	0.186915887850467	0.160427807486631	0.245901639344262	0.195652173913043	0.0988372093023256	0.177033492822967	0.200803212851406	0.236593059936909	0.146245059288538	0.18232044198895	0.153409090909091	0.25	0.17989417989418	0.189723320158103	0.127906976744186	0.170212765957447	0.106060606060606	0.300546448087432	0.206896551724138
probenecid	0.234782608695652	0.183206106870229	0.192708333333333	0.114942528735632	0.153061224489796	0.219047619047619	0.161825726141079	0.19205298013245	0.19811320754717	0.212765957446809	0.174672489082969	0.127777777777778	0.178082191780822	0.269938650306748	0.193548387096774	0.203007518796992	0.131868131868132	0.223140495867769	0.263157894736842	0.195348837209302	0.193333333333333	0.155172413793103	0.157142857142857	0.163157894736842	0.0862068965517241	0.14572864321608	0.183006535947712	0.142131979695431	0.121495327102804	0.284615384615385	0.176100628930818	0.219512195121951	0.141843971631206	0.204724409448819	0.0990990990990991	0.169934640522876	0.165829145728643	0.140350877192982	0.245810055865922	0.267241379310345	0.142857142857143	0.23030303030303	0.2	0.164179104477612	0.257425742574257	0.181818181818182	0.101449275362319	0.23021582733813	0.280542986425339
tadalafil	0.185840707964602	0.16597510373444	0.290909090909091	0.172161172161172	0.189189189189189	0.144144144144144	0.249230769230769	0.181467181467181	0.144796380090498	0.164473684210526	0.325503355704698	0.166666666666667	0.155038759689922	0.185053380782918	0.132231404958678	0.181818181818182	0.185714285714286	0.161016949152542	0.125	0.316151202749141	0.22	0.197802197802198	0.138339920948617	0.33976833976834	0.0956521739130435	0.2	0.162878787878788	0.227272727272727	0.0603448275862069	0.262931034482759	0.217898832684825	0.205240174672489	0.386473429951691	0.223684210526316	0.0973451327433628	0.270833333333333	0.238754325259516	0.362537764350453	0.167224080267559	0.181818181818182	0.139130434782609	0.331983805668016	0.210300429184549	0.258741258741259	0.144796380090498	0.284615384615385	0.0859375	0.232365145228216	0.195906432748538
timolol	0.190789473684211	0.121387283236994	0.165217391304348	0.0990566037735849	0.108786610878661	0.159722222222222	0.181481481481481	0.146596858638743	0.202898550724638	0.155844155844156	0.157894736842105	0.180487804878049	0.17877094972067	0.205882352941176	0.106508875739645	0.170588235294118	0.123853211009174	0.147239263803681	0.109090909090909	0.223140495867769	0.231638418079096	0.176470588235294	0.182352941176471	0.150442477876106	0.0443037974683544	0.171052631578947	0.128205128205128	0.263157894736842	0.0671140939597315	0.177142857142857	0.141414141414141	0.145454545454545	0.15606936416185	0.192546583850932	0.0662251655629139	0.141361256544503	0.148305084745763	0.174193548387097	0.14410480349345	0.2	0.174496644295302	0.169082125603865	0.189024390243902	0.142259414225941	0.114093959731544	0.143518518518519	0.0977011494252874	0.186440677966102	0.141843971631206
tolbutamide	0.218487394957983	0.161764705882353	0.154228855721393	0.0944444444444444	0.16243654822335	0.190909090909091	0.132	0.188311688311688	0.181818181818182	0.209424083769634	0.162393162393162	0.144444444444444	0.166666666666667	0.280487804878049	0.227642276422764	0.18978102189781	0.14207650273224	0.1796875	0.15748031496063	0.19815668202765	0.166666666666667	0.133333333333333	0.161971830985915	0.12	0.0932203389830508	0.137931034482759	0.15	0.134328358208955	0.108108108108108	0.214285714285714	0.225806451612903	0.204724409448819	0.146853146853147	0.190839694656489	0.0775862068965517	0.181818181818182	0.146341463414634	0.150877192982456	0.241758241758242	0.25	0.112	0.226190476190476	0.143884892086331	0.139423076923077	0.150442477876106	0.140540540540541	0.099290780141844	0.175675675675676	0.265486725663717
tramadol	0.311320754716981	0.288135593220339	0.269662921348315	0.179012345679012	0.137755102040816	0.302083333333333	0.183760683760684	0.18	0.347826086956522	0.113861386138614	0.166666666666667	0.219512195121951	0.134228187919463	0.165714285714286	0.169354838709677	0.256	0.115384615384615	0.239316239316239	0.258928571428571	0.257425742574257	0.408	0.222222222222222	0.251968503937008	0.217877094972067	0.138888888888889	0.203208556149733	0.210884353741497	0.21978021978022	0.135922330097087	0.464285714285714	0.194805194805195	0.300884955752212	0.35042735042735	0.415094339622642	0.19	0.205479452054795	0.218085106382979	0.192592592592593	0.134020618556701	0.358490566037736	0.220183486238532	0.449275362318841	0.296610169491525	0.196891191709845	0.26530612244898	0.234939759036145	0.1640625	0.20863309352518	0.124497991967871
trimethobenzamide	0.226890756302521	0.272	0.31638418079096	0.125	0.173469387755102	0.233644859813084	0.234782608695652	0.194805194805195	0.408602150537634	0.12621359223301	0.18695652173913	0.143646408839779	0.157894736842105	0.205714285714286	0.1875	0.197080291970803	0.141304347826087	0.216	0.243697478991597	0.248803827751196	0.244897959183673	0.257668711656442	0.160839160839161	0.142131979695431	0.0655737704918033	0.221052631578947	0.163522012578616	0.237837837837838	0.087719298245614	0.325581395348837	0.21656050955414	0.157894736842105	0.27906976744186	0.401785714285714	0.0956521739130435	0.228187919463087	0.145631067961165	0.154385964912281	0.118226600985222	0.258333333333333	0.261261261261261	0.318471337579618	0.355932203389831	0.144230769230769	0.235849056603774	0.171270718232044	0.0909090909090909	0.215277777777778	0.138888888888889
vardenafil	0.107023411371237	0.124183006535948	0.197707736389685	0.136498516320475	0.185714285714286	0.0931034482758621	0.218181818181818	0.160377358490566	0.144927536231884	0.212209302325581	0.224598930481283	0.132947976878613	0.14968152866242	0.175074183976261	0.104918032786885	0.111464968152866	0.141618497109827	0.104918032786885	0.11	0.21195652173913	0.164556962025316	0.196319018404908	0.107255520504732	0.174785100286533	0.0677966101694915	0.219298245614035	0.124620060790274	0.179487179487179	0.0546075085324232	0.15210355987055	0.149847094801223	0.0970873786407767	0.147540983606557	0.14	0.0650684931506849	0.135802469135802	0.189265536723164	0.209411764705882	0.201166180758017	0.138983050847458	0.116838487972509	0.159763313609467	0.134868421052632	0.155737704918033	0.101045296167247	0.174556213017751	0.0791139240506329	0.153846153846154	0.279132791327913
verteporfin	0.173387096774194	0.225806451612903	0.19620253164557	0.275092936802974	0.150306748466258	0.139917695473251	0.188365650969529	0.15034965034965	0.108433734939759	0.16358024691358	0.286153846153846	0.193220338983051	0.130281690140845	0.144694533762058	0.16015625	0.152985074626866	0.134185303514377	0.16015625	0.131274131274131	0.180232558139535	0.159010600706714	0.17056856187291	0.14760147601476	0.390977443609023	0.175213675213675	0.185534591194969	0.141868512110727	0.165109034267913	0.169565217391304	0.183520599250936	0.135135135135135	0.205645161290323	0.201550387596899	0.193675889328063	0.178260869565217	0.131034482758621	0.221153846153846	0.335211267605634	0.144615384615385	0.198380566801619	0.1003861003861	0.193220338983051	0.146616541353383	0.358156028368794	0.145228215767635	0.261484098939929	0.238683127572016	0.198501872659176	0.164420485175202
vinorelbine	0.168224299065421	0.154761904761905	0.215789473684211	0.202816901408451	0.150375939849624	0.142405063291139	0.227272727272727	0.190201729106628	0.132075471698113	0.182051282051282	0.324538258575198	0.278592375366569	0.131284916201117	0.189189189189189	0.127218934911243	0.198170731707317	0.149214659685864	0.165137614678899	0.10233918128655	0.286089238845144	0.183908045977011	0.205555555555556	0.211656441717791	0.289772727272727	0.104615384615385	0.194300518134715	0.128065395095368	0.244565217391304	0.0895061728395062	0.223241590214067	0.166666666666667	0.167682926829268	0.238993710691824	0.191358024691358	0.126984126984127	0.190751445086705	0.198453608247423	0.384615384615385	0.151515151515152	0.198738170347003	0.128440366972477	0.301492537313433	0.178787878787879	0.269021739130435	0.142857142857143	0.267241379310345	0.199376947040498	0.174418604651163	0.175398633257403
zolmitriptan	0.308270676691729	0.183544303797468	0.248803827751196	0.164948453608247	0.18348623853211	0.311475409836066	0.228346456692913	0.19774011299435	0.232558139534884	0.176470588235294	0.280851063829787	0.186868686868687	0.259259259259259	0.213197969543147	0.176470588235294	0.238709677419355	0.127962085308057	0.208053691275168	0.165562913907285	0.273127753303965	0.263473053892216	0.226315789473684	0.220125786163522	0.367567567567568	0.0821917808219178	0.187214611872146	0.224137931034483	0.247572815533981	0.0857142857142857	0.326666666666667	0.190217391304348	0.246575342465753	0.304054054054054	0.284722222222222	0.107913669064748	0.226744186046512	0.233644859813084	0.389105058365759	0.169724770642202	0.278571428571429	0.166666666666667	0.27027027027027	0.228758169934641	0.260663507109005	0.223076923076923	0.297297297297297	0.157232704402516	0.371621621621622	0.158088235294118
[truncated: 187 more columns]
