# Supplementary material for: An ensemble learning approach for modeling the systems biology of drug-induced injury
Source: Biol Direct. 2021 Jan 12;16:5. doi: 10.1186/s13062-020-00288-x (PMC7805064; doi:10.1186/s13062-020-00288-x)
Supplement: Supplementary file 5 — Additional file 5. [file 13062_2020_288_MOESM5_ESM.xlsx]

## Sheet: Hoja1
	Type of drug	Number of drugs
		Complete dataset	Training	Testing
	DILIrank drugs	175 (172)	72	30
	DILI-Concern drugs	124 (121)	36	15
	Most-DILI-Concern drugs	37 (36)	11	4
	Less-DILI-Concern drugs	87 (85)	25	11
	No-DILI-Concern drugs	51 (51)	36	15
	Independent hold-out test dataset drugs	55 (53)
