# Supplementary material for: An ensemble learning approach for modeling the systems biology of drug-induced injury
Source: Biol Direct. 2021 Jan 12;16:5. doi: 10.1186/s13062-020-00288-x (PMC7805064; doi:10.1186/s13062-020-00288-x)
Supplement: Supplementary file 6 — Additional file 6. [file 13062_2020_288_MOESM6_ESM.tsv]

Gene Symbol	Gene ID	Included in the following datasets
ABCB11	8647	-
ABCC2	1244	Biliary cirrhosis (DisGeNET); Biliary cirrhosis (GUILDify); Hepatitis, Drug-Induced (DisGeNET)
ACE	1636	Nonalcoholic Steatohepatitis (DisGeNET); Nonalcoholic Steatohepatitis (GUILDify)
ACVRL1	94	-
ADH1B	125	-
ADH1C	126	-
ADRA1A	148	Liver Cirrhosis (DisGeNET); Liver Cirrhosis (GUILDify)
ADRA2A	150	-
ADRB2	154	Landmark; DILI Landmark
ADRB3	155	-
AGTR1	185	-
AKT1	207	Landmark
ALB	213	Hepatitis, Drug-Induced (DisGeNET); Liver Cirrhosis (DisGeNET); Liver Cirrhosis (GUILDify); Liver Failure, Acute (DisGeNET); Liver Failure, Acute (GUILDify)
ALDH2	217	-
APOBEC3G	60489	-
AR	367	-
BMPR1A	657	-
BMPR2	659	Liver Failure, Acute (GUILDify)
C1S	716	-
CCL2	6347	Landmark; Biliary cirrhosis (GUILDify); Hepatitis, Drug-Induced (DisGeNET); Liver Cirrhosis (DisGeNET); Liver Cirrhosis (GUILDify); Liver Dysfunction (DisGeNET)
CCR2	729230	Biliary cirrhosis (GUILDify); Hepatitis, Drug-Induced (DisGeNET); Liver Cirrhosis (GUILDify); Liver Dysfunction (DisGeNET)
CCR5	1234	Biliary cirrhosis (GUILDify)
CELA1	-	-
CFTR	1080	-
CHRM3	1131	Hepatitis, Drug-Induced (DisGeNET); Liver Cirrhosis (DisGeNET)
CHUK	1147	-
CNR1	1268	Liver Cirrhosis (DisGeNET)
CNR2	1269	Liver Cirrhosis (DisGeNET)
COMT	1312	-
CPT1A	1374	Hyperammonemia (DisGeNET); Hyperammonemia (GUILDify)
CXCL8	3576	Steatohepatitis (DisGeNET); Steatohepatitis (GUILDify)
CXCR1	3577	Steatohepatitis (GUILDify)
CYP11B2	1585	-
CYP17A1	1586	Nonalcoholic Steatohepatitis (DisGeNET); Nonalcoholic Steatohepatitis (GUILDify)
CYP19A1	1588	Steatohepatitis (DisGeNET)
CYP1A1	1543	-
CYP1A2	1544	Hepatitis, Drug-Induced (DisGeNET); Liver Cirrhosis (DisGeNET); Liver Dysfunction (DisGeNET); Nonalcoholic Steatohepatitis (DisGeNET)
CYP1B1	1545	Steatohepatitis (DisGeNET); Steatohepatitis (GUILDify)
CYP2C19	1557	Hepatitis, Drug-Induced (DisGeNET)
CYP2D6	1565	-
CYP2E1	1571	Hepatitis, Drug-Induced (DisGeNET); Liver Cirrhosis, Alcoholic (DisGeNET); Nonalcoholic Steatohepatitis (DisGeNET); Nonalcoholic Steatohepatitis (GUILDify); Steatohepatitis (DisGeNET); Steatohepatitis (GUILDify)
CYP3A4	1576	Hepatitis, Drug-Induced (DisGeNET)
CYP3A5	1577	Hyperammonemia (GUILDify)
CYP4F2	8529	-
DHCR7	1717	Liver Cirrhosis (DisGeNET); Liver Cirrhosis (GUILDify)
DRD4	1815	-
ECE1	1889	-
EDNRA	1909	-
EDNRB	1910	-
EIF2AK2	5610	-
ELANE	1991	-
EPHX1	2052	Hepatitis, Drug-Induced (DisGeNET)
ESR1	2099	-
ESR2	2100	-
F2	2147	Liver Cirrhosis (DisGeNET); Liver Cirrhosis (GUILDify); Nonalcoholic Steatohepatitis (DisGeNET); Nonalcoholic Steatohepatitis (GUILDify); Steatohepatitis (DisGeNET); Steatohepatitis (GUILDify)
F3	2152	Liver Cirrhosis (DisGeNET); Liver Cirrhosis (GUILDify)
F7	2155	-
F9	2158	-
FGFR2	2263	Landmark; Liver Cirrhosis (DisGeNET); Liver Cirrhosis (GUILDify)
FLT1	2321	Hepatitis, Drug-Induced (DisGeNET); Liver Cirrhosis (DisGeNET); Liver Cirrhosis (GUILDify)
GC	2638	Hepatitis, Drug-Induced (DisGeNET); Liver Cirrhosis (DisGeNET); Liver Cirrhosis (GUILDify); Liver Failure, Acute (DisGeNET); Liver Failure, Acute (GUILDify)
GLO1	2739	-
GLS	2744	-
GSTA1	2938	Nonalcoholic Steatohepatitis (DisGeNET); Nonalcoholic Steatohepatitis (GUILDify)
GSTP1	2950	Hepatitis, Drug-Induced (DisGeNET); Nonalcoholic Steatohepatitis (DisGeNET); Nonalcoholic Steatohepatitis (GUILDify)
HBB	3043	-
HDAC2	3066	Landmark; Liver Cirrhosis (DisGeNET); Liver Cirrhosis (GUILDify)
HIF1A	3091	Landmark; Biliary cirrhosis (DisGeNET); Biliary cirrhosis (GUILDify)
HSD11B2	3291	Liver Cirrhosis (DisGeNET); Liver Cirrhosis (GUILDify)
HSPA5	3309	-
HTR2B	3357	-
IL2	3558	-
IL6	3569	Hepatitis, Drug-Induced (DisGeNET); Liver Cirrhosis (DisGeNET); Liver Cirrhosis (GUILDify); Liver Cirrhosis, Alcoholic (DisGeNET)
JAK1	3716	-
JAK2	3717	Nonalcoholic Steatohepatitis (DisGeNET); Nonalcoholic Steatohepatitis (GUILDify)
KCNA5	3741	-
KDR	3791	-
LOX	4015	Biliary cirrhosis (DisGeNET); Biliary cirrhosis (GUILDify); Liver Cirrhosis (DisGeNET); Liver Cirrhosis (GUILDify)
MAPK8	5599	Liver Failure, Acute (DisGeNET); Liver Failure, Acute (GUILDify)
MIF	4282	Landmark
MMP1	4312	Landmark; Liver Failure, Acute (GUILDify); Nonalcoholic Steatohepatitis (DisGeNET); Nonalcoholic Steatohepatitis (GUILDify)
MMP12	4321	-
MMP13	4322	Liver Cirrhosis (GUILDify); Liver Failure, Acute (GUILDify); Nonalcoholic Steatohepatitis (GUILDify)
MMP14	4323	-
MMP15	4324	Liver Cirrhosis (GUILDify)
MMP2	4313	Landmark; Hepatitis, Drug-Induced (DisGeNET); Liver Cirrhosis (DisGeNET); Liver Cirrhosis (GUILDify); Liver Cirrhosis, Alcoholic (DisGeNET)
MMP3	4314	Liver Cirrhosis (GUILDify); Liver Failure, Acute (GUILDify)
MMP7	4316	Liver Cirrhosis (GUILDify); Liver Failure, Acute (GUILDify)
MMP8	4317	Liver Failure, Acute (GUILDify)
MMP9	4318	Liver Cirrhosis (GUILDify); Liver Dysfunction (DisGeNET); Nonalcoholic Steatohepatitis (GUILDify)
MPO	4353	Liver Cirrhosis, Alcoholic (DisGeNET)
NFE2L2	4780	Landmark; Hepatitis, Drug-Induced (DisGeNET); Liver Cirrhosis (DisGeNET); Liver Cirrhosis (GUILDify); Nonalcoholic Steatohepatitis (DisGeNET); Nonalcoholic Steatohepatitis (GUILDify); Steatohepatitis (DisGeNET); Steatohepatitis (GUILDify)
NFKB1	4790	Biliary cirrhosis (DisGeNET); Biliary cirrhosis (GUILDify); Liver Dysfunction (DisGeNET)
NOS2	4843	Liver Dysfunction (DisGeNET)
NOS3	4846	Landmark; DILI Landmark
NOX4	50507	Hepatitis, Drug-Induced (DisGeNET); Steatohepatitis (GUILDify)
NPC1	4864	Landmark; DILI Landmark; Hyperammonemia (DisGeNET); Hyperammonemia (GUILDify); Liver Cirrhosis (DisGeNET); Liver Cirrhosis (GUILDify); Liver Dysfunction (DisGeNET)
NR1H4	9971	Hepatitis, Drug-Induced (DisGeNET); Liver Dysfunction (DisGeNET); Nonalcoholic Steatohepatitis (DisGeNET); Nonalcoholic Steatohepatitis (GUILDify); Steatohepatitis (DisGeNET); Steatohepatitis (GUILDify)
NR1I2	8856	Hepatitis, Drug-Induced (DisGeNET); Steatohepatitis (DisGeNET); Steatohepatitis (GUILDify)
OGG1	4968	-
PARP1	142	Landmark
PCSK7	9159	-
PDE5A	8654	-
PLG	5340	Hepatitis, Drug-Induced (DisGeNET)
PPARA	5465	Hepatitis, Drug-Induced (DisGeNET); Nonalcoholic Steatohepatitis (DisGeNET); Nonalcoholic Steatohepatitis (GUILDify); Steatohepatitis (DisGeNET); Steatohepatitis (GUILDify)
PPARG	5468	Landmark
PRKCA	5578	-
PRKCB	5579	-
PRKCG	5582	-
PRKDC	5591	Hepatitis, Drug-Induced (DisGeNET)
PTGS2	5743	Landmark; Hepatitis, Drug-Induced (DisGeNET)
RARA	5914	-
RARB	5915	-
RARG	5916	-
RELA	5970	Liver Cirrhosis, Alcoholic (DisGeNET)
REN	5972	Liver Cirrhosis (DisGeNET); Liver Cirrhosis (GUILDify)
ROCK2	9475	-
RUNX1	861	-
S100A4	6275	Landmark
SCNN1A	6337	-
SERPINA6	866	Hepatitis, Drug-Induced (DisGeNET); Liver Cirrhosis (DisGeNET); Steatohepatitis (DisGeNET)
SERPINE1	5054	Landmark; DILI Landmark; Steatohepatitis (DisGeNET); Steatohepatitis (GUILDify)
SHBG	6462	-
SLC10A1	6554	-
SLC10A2	6555	-
SLC22A1	6580	-
SLC22A8	9376	Hepatitis, Drug-Induced (DisGeNET); Liver Cirrhosis (DisGeNET); Steatohepatitis (DisGeNET)
SLC6A4	6532	-
SMAD3	4088	Landmark; Liver Cirrhosis (DisGeNET); Liver Cirrhosis (GUILDify); Liver Cirrhosis, Alcoholic (DisGeNET)
SRD5A2	-	-
SULT1A1	6817	-
TGFBR1	7046	Hepatitis, Drug-Induced (DisGeNET); Liver Cirrhosis (DisGeNET); Liver Cirrhosis (GUILDify)
TGFBR2	7048	Landmark
TIE1	7075	-
TLR2	7097	-
TLR7	51284	-
TNF	7124	Biliary cirrhosis (GUILDify); Hepatitis, Drug-Induced (DisGeNET); Liver Cirrhosis, Alcoholic (DisGeNET); Liver Dysfunction (DisGeNET); Liver Failure, Acute (DisGeNET); Liver Failure, Acute (GUILDify); Steatohepatitis (DisGeNET); Steatohepatitis (GUILDify)
TP53	7157	Landmark
TYK2	7297	Biliary cirrhosis (DisGeNET); Biliary cirrhosis (GUILDify)
UGT1A1	-	-
VDR	7421	-
XBP1	7494	Landmark; Nonalcoholic Steatohepatitis (DisGeNET); Nonalcoholic Steatohepatitis (GUILDify); Steatohepatitis (DisGeNET); Steatohepatitis (GUILDify)
XDH	7498	-
