# Supplementary material for: An ensemble learning approach for modeling the systems biology of drug-induced injury
Source: Biol Direct. 2021 Jan 12;16:5. doi: 10.1186/s13062-020-00288-x (PMC7805064; doi:10.1186/s13062-020-00288-x)
Supplement: Supplementary file 7 — Additional file 7. [file 13062_2020_288_MOESM7_ESM.txt]

pr_gene_id	pr_gene_symbol	pr_gene_title
9552	SPAG7	sperm associated antigen 7
3098	HK1	hexokinase 1
4836	NMT1	N-myristoyltransferase 1
54386	TERF2IP	telomeric repeat binding factor 2, interacting protein
5641	LGMN	legumain
10730	YME1L1	YME1 like 1 ATPase
1845	DUSP3	dual specificity phosphatase 3
22883	CLSTN1	calsyntenin 1
8870	IER3	immediate early response 3
1994	ELAVL1	ELAV like RNA binding protein 1
60528	ELAC2	elaC ribonuclease Z 2
51097	SCCPDH	saccharopine dehydrogenase (putative)
6251	RSU1	Ras suppressor protein 1
6944	VPS72	vacuolar protein sorting 72 homolog (S. cerevisiae)
7994	KAT6A	K(lysine) acetyltransferase 6A
8518	IKBKAP	inhibitor of kappa light polypeptide gene enhancer in B-cells, kinase complex-associated protein
10450	PPIE	peptidylprolyl isomerase E
8204	NRIP1	nuclear receptor interacting protein 1
5054	SERPINE1	serpin peptidase inhibitor, clade E (nexin, plasminogen activator inhibitor type 1), member 1
2958	GTF2A2	general transcription factor IIA 2
4864	NPC1	Niemann-Pick disease, type C1
2961	GTF2E2	general transcription factor IIE subunit 2
10682	EBP	emopamil binding protein (sterol isomerase)
2109	ETFB	electron transfer flavoprotein beta subunit
1429	CRYZ	crystallin zeta
5836	PYGL	phosphorylase, glycogen, liver
22796	COG2	component of oligomeric golgi complex 2
10058	ABCB6	ATP binding cassette subfamily B member 6 (Langereis blood group)
9702	CEP57	centrosomal protein 57kDa
23635	SSBP2	single-stranded DNA binding protein 2
10954	PDIA5	protein disulfide isomerase family A member 5
79071	ELOVL6	ELOVL fatty acid elongase 6
1802	DPH2	DPH2 homolog
10329	TMEM5	transmembrane protein 5
22809	ATF5	activating transcription factor 5
4846	NOS3	nitric oxide synthase 3
22887	FOXJ3	forkhead box J3
154	ADRB2	adrenoceptor beta 2
9928	KIF14	kinesin family member 14
9448	MAP4K4	mitogen-activated protein kinase kinase kinase kinase 4
5627	PROS1	protein S (alpha)
5696	PSMB8	proteasome subunit beta 8
7866	IFRD2	interferon-related developmental regulator 2
9181	ARHGEF2	Rho/Rac guanine nucleotide exchange factor 2
6119	RPA3	replication protein A3
2625	GATA3	GATA binding protein 3
39	ACAT2	acetyl-CoA acetyltransferase 2
10962	MLLT11	myeloid/lymphoid or mixed-lineage leukemia; translocated to, 11
1282	COL4A1	collagen type IV alpha 1
90861	HN1L	hematological and neurological expressed 1-like
3486	IGFBP3	insulin like growth factor binding protein 3
200081	TXLNA	taxilin alpha
23029	RBM34	RNA binding motif protein 34
84159	ARID5B	AT-rich interaction domain 5B
23076	RRP1B	ribosomal RNA processing 1B
50814	NSDHL	NAD(P) dependent steroid dehydrogenase-like
28969	BZW2	basic leucine zipper and W2 domains 2
55011	PIH1D1	PIH1 domain containing 1
51116	MRPS2	mitochondrial ribosomal protein S2
56997	ADCK3	aarF domain containing kinase 3
25987	TSKU	tsukushi, small leucine rich proteoglycan
29103	DNAJC15	DnaJ heat shock protein family (Hsp40) member C15
80746	TSEN2	tRNA splicing endonuclease subunit 2
80758	PRR7	proline rich 7 (synaptic)
63933	MCUR1	mitochondrial calcium uniporter regulator 1
29083	GTPBP8	GTP-binding protein 8 (putative)
